# Supplementary material for: FIRRM cooperates with FIGNL1 to promote RAD51 disassembly during DNA repair
Source: Sci Adv. 2023 Aug 9;9(32):eadf4082. doi: 10.1126/sciadv.adf4082 (PMC10411901; doi:10.1126/sciadv.adf4082)
Supplement: Supplementary file 2 — Tables S1 to S3 [file sciadv.adf4082_tables_s1_to_s3.zip]

Archive with 3 entries (3 files):
- adf4082_Table_S1.xlsx
- adf4082_Table_S2.xlsx
- adf4082_Table_S3.xlsx
