# Supplementary material for: FIRRM cooperates with FIGNL1 to promote RAD51 disassembly during DNA repair
Source: Sci Adv. 2023 Aug 9;9(32):eadf4082. doi: 10.1126/sciadv.adf4082 (PMC10411901; doi:10.1126/sciadv.adf4082)
Supplement: Supplementary file 2 — Tables S1 to S3 [file sciadv.adf4082_tables_s1_to_s3.zip › adf4082_Table_S1.xlsx]

## Sheet: Namalwa_screen
GENE	sumZ	numObs	normZ	pval_synth	rank_synth	fdr_synth	pval_supp	rank_supp	fdr_supp
FANCA	-101.25	18	-19	9.06e-81	1	1.49e-76	1	16430	1
FANCC	-96.46	18	-18.09	2.05e-73	2	1.69e-69	1	16429	1
FANCD2	-88.01	18	-16.48	2.68e-61	3	1.47e-57	1	16428	1
BRIP1	-74.31	18	-13.87	4.89e-44	4	2.01e-40	1	16427	1
FANCI	-74.03	18	-13.81	1.04e-43	5	3.43e-40	1	16426	1
UBE2T	-54.93	12	-12.53	2.64e-36	6	7.22e-33	1	16425	1
MCM8	-63.48	18	-11.81	1.84e-32	7	4.32e-29	1	16424	1
C19orf40	-62.73	18	-11.66	9.76e-32	8	2.01e-28	1	16423	1
C3orf37	-61.16	18	-11.36	3.13e-30	9	5.71e-27	1	16422	1
FANCB	-60.75	18	-11.29	7.68e-30	10	1.26e-26	1	16421	1
FANCE	-60.54	18	-11.25	1.21e-29	11	1.81e-26	1	16420	1
C17orf53	-59.84	18	-11.11	5.48e-29	12	7.5e-26	1	16419	1
FANCM	-58.84	18	-10.92	4.52e-28	13	5.71e-25	1	16418	1
FANCF	-52.04	15	-10.57	2e-26	14	2.34e-23	1	16417	1
MUS81	-46.39	15	-9.4	2.84e-21	16	2.91e-18	1	16415	1
C17orf70	-45.36	18	-8.36	3.25e-17	17	3.14e-14	1	16414	1
FANCG	-41.6	18	-7.64	1.09e-14	18	9.97e-12	1	16413	1
PTPRC	-41.42	18	-7.61	1.42e-14	19	1.23e-11	1	16412	1
RNF168	-39.7	18	-7.28	1.68e-13	20	1.38e-10	1	16411	1
RNF8	-37.52	18	-6.86	3.38e-12	21	2.65e-09	1	16410	1
KIAA1524	-33.92	15	-6.79	5.44e-12	22	4.06e-09	1	16409	1
MCM9	-36.65	18	-6.7	1.05e-11	23	7.53e-09	1	16408	1
DCLRE1A	-33.34	15	-6.67	1.25e-11	24	8.58e-09	1	16407	1
EME1	-35.88	18	-6.55	2.87e-11	25	1.88e-08	1	16406	1
MEAF6	-28.09	12	-6.27	1.82e-10	26	1.15e-07	1	16405	1
HELQ	-33.25	18	-6.05	7.27e-10	27	4.42e-07	1	16404	1
RFWD3	-32.46	18	-5.9	1.81e-09	28	1.06e-06	1	16403	1
MEN1	-32.01	18	-5.81	3.04e-09	29	1.72e-06	1	16402	1
ZFAT	-31.44	18	-5.7	5.82e-09	30	3.19e-06	1	16401	1
RAD51AP1	-25.51	12	-5.67	7.25e-09	31	3.84e-06	1	16400	1
EXO1	-30.77	18	-5.58	1.22e-08	32	6.27e-06	1	16399	1
NEIL3	-29.03	18	-5.25	7.78e-08	33	3.87e-05	1	16398	1
SIRT1	-28.96	18	-5.23	8.34e-08	34	4.03e-05	1	16397	1
SWI5	-28.69	18	-5.18	1.1e-07	35	5.15e-05	1	16396	1
SLX4	-27.79	18	-5.01	2.71e-07	36	0.000124	1	16395	1
APITD1	-15.8	6	-4.93	4.09e-07	37	0.000182	1	16394	1
TSC2	-26.88	18	-4.84	6.56e-07	38	0.000284	1	16393	1
TRAF3	-26.6	18	-4.78	8.62e-07	39	0.000363	1	16392	1
SLX4IP	-26.27	18	-4.72	1.18e-06	40	0.000484	1	16391	1
C4orf21	-26.2	18	-4.71	1.25e-06	41	0.0005	1	16390	1
SCAI	-25.41	18	-4.56	2.58e-06	42	0.00101	1	16389	1
DOT1L	-25.4	18	-4.56	2.62e-06	43	0.001	1	16388	1
ERCC4	-25.38	18	-4.55	2.66e-06	44	0.000994	1	16387	1
XRCC3	-25.3	18	-4.54	2.87e-06	45	0.00105	1	16386	1
POLQ	-25.1	18	-4.5	3.43e-06	46	0.00123	1	16385	1
CABIN1	-24.75	18	-4.43	4.66e-06	47	0.00163	1	16384	1
EIF2AK3	-24.23	18	-4.33	7.35e-06	48	0.00252	1	16383	1
RAD50	-24.16	18	-4.32	7.85e-06	49	0.00263	1	16382	1
CPPED1	-24.1	18	-4.31	8.26e-06	50	0.00272	1	16381	1
ANKRD32	-23.98	18	-4.29	9.12e-06	51	0.00294	1	16380	1
PRUNE	-23.28	17	-4.28	9.36e-06	52	0.00296	1	16379	1
GEN1	-19.34	12	-4.23	1.17e-05	53	0.00362	1	16378	1
SLC25A28	-23.66	18	-4.22	1.2e-05	54	0.00365	1	16377	1
CCDC71L	-21.2	15	-4.14	1.72e-05	55	0.00515	1	16376	1
DAZAP1	-23.15	18	-4.13	1.84e-05	56	0.00539	1	16375	1
KHDRBS1	-22.68	18	-4.04	2.71e-05	57	0.00781	1	16374	1
ESCO1	-20.61	15	-4.02	2.93e-05	58	0.0083	1	16373	1
STRA13	-22.49	18	-4	3.14e-05	59	0.00875	1	16372	1
ING5	-22.37	18	-3.98	3.47e-05	60	0.00949	1	16371	1
PPME1	-22.19	18	-3.94	4e-05	61	0.0108	1	16370	1
SIVA1	-22.06	18	-3.92	4.45e-05	62	0.0118	1	16369	1
RAD54L	-21.88	18	-3.89	5.09e-05	63	0.0133	1	16368	1
CCNT1	-21.88	18	-3.89	5.11e-05	64	0.0131	1	16367	1
PAXIP1	-21.85	18	-3.88	5.21e-05	65	0.0132	1	16366	1
IRF4	-21.62	18	-3.84	6.26e-05	66	0.0156	1	16365	1
STAG2	-21.57	18	-3.83	6.49e-05	67	0.0159	1	16364	1
PRKDC	-21.45	18	-3.8	7.11e-05	68	0.0172	1	16363	1
USP34	-21.26	18	-3.77	8.25e-05	69	0.0196	1	16362	1
TSC1	-21.02	18	-3.72	9.87e-05	70	0.0232	1	16361	1
DDX17	-20.88	18	-3.7	0.00011	71	0.0254	1	16360	1
MND1	-14.76	9	-3.69	0.000111	72	0.0253	1	16359	1
BRPF1	-20.83	18	-3.69	0.000114	73	0.0256	1	16358	1
BRCA2	-20.75	18	-3.67	0.000121	74	0.0268	1	16357	1
MDC1	-20.67	18	-3.65	0.000129	75	0.0282	1	16356	1
WDTC1	-20.64	18	-3.65	0.000132	76	0.0284	1	16355	1
LYN	-20.58	18	-3.64	0.000138	77	0.0294	1	16354	1
ATM	-20.55	18	-3.63	0.000141	78	0.0297	1	16353	1
TCEB3	-20.31	18	-3.59	0.000168	79	0.0349	1	16352	1
FIGNL1	-18.52	15	-3.58	0.00017	80	0.0349	1	16351	1
PSMC3IP	-20.18	18	-3.56	0.000185	81	0.0374	1	16350	1
MSL1	-20.11	18	-3.55	0.000194	82	0.0389	1	16349	1
MED16	-19.96	18	-3.52	0.000216	83	0.0428	1	16348	1
MRE11A	-18.1	15	-3.49	0.000238	84	0.0466	1	16347	1
UBE2A	-19.81	18	-3.49	0.00024	85	0.0464	1	16346	1
RIF1	-19.74	18	-3.48	0.000253	86	0.0483	1	16345	1
CNTROB	-19.69	18	-3.47	0.000262	87	0.0495	1	16344	1
NFKBIB	-19.68	18	-3.47	0.000263	88	0.0491	1	16343	1.01
RAD18	-11.35	6	-3.46	0.000267	89	0.0492	1	16342	1.01
SLC7A11	-19.62	18	-3.45	0.000276	90	0.0503	1	16341	1.01
CDC37	-19.49	18	-3.43	0.000302	91	0.0545	1	16340	1.01
CUL3	-19.32	18	-3.4	0.000339	92	0.0605	1	16339	1.01
MSL2	-19.21	18	-3.38	0.000367	93	0.0649	1	16338	1.01
ERCC6	-19.11	18	-3.36	0.000394	94	0.0688	1	16337	1.01
PDS5A	-19.08	18	-3.35	0.0004	95	0.0691	1	16336	1.01
PFDN2	-19.06	18	-3.35	0.000407	96	0.0697	1	16335	1.01
TRA2B	-18.73	18	-3.29	0.000508	97	0.0861	0.999	16334	1.01
NCSTN	-18.58	18	-3.26	0.000563	98	0.0943	0.999	16333	1.01
ACTR5	-18.31	18	-3.21	0.000672	99	0.112	0.999	16332	1.01
BARD1	-18.23	18	-3.19	0.000709	100	0.116	0.999	16331	1.01
BRD2	-18.23	18	-3.19	0.000709	101	0.115	0.999	16330	1.01
EIF2AK1	-18.23	18	-3.19	0.000712	102	0.115	0.999	16329	1.01
HNRNPU	-18.23	18	-3.19	0.000712	103	0.114	0.999	16328	1.01
GIGYF2	-18.15	18	-3.17	0.00075	104	0.118	0.999	16327	1.01
HNRNPA2B1	-18.09	18	-3.16	0.000779	105	0.122	0.999	16326	1.01
ARHGEF2	-18.03	18	-3.15	0.000808	106	0.125	0.999	16325	1.01
CSNK2B	-17.96	18	-3.14	0.000848	107	0.13	0.999	16324	1.01
CHTF18	-17.94	18	-3.14	0.000858	108	0.131	0.999	16323	1.01
BLM	-17.79	18	-3.11	0.000947	109	0.143	0.999	16322	1.01
SNRNP70	-17.76	18	-3.1	0.000963	110	0.144	0.999	16321	1.01
POLR2D	-10.23	6	-3.09	0.000993	111	0.147	0.999	16320	1.01
HDAC3	-17.64	18	-3.08	0.00104	112	0.153	0.999	16319	1.01
DSCC1	-16.06	15	-3.07	0.00108	113	0.157	0.999	16318	1.01
APTX	-17.57	18	-3.07	0.00109	114	0.157	0.999	16317	1.01
LIG4	-10.13	6	-3.06	0.00111	115	0.159	0.999	16316	1.01
BIRC3	-10.05	6	-3.03	0.00121	116	0.171	0.999	16315	1.01
H2AFX	-12.27	9	-3.02	0.00125	117	0.175	0.999	16314	1.01
OAZ1	-15.83	15	-3.02	0.00126	118	0.176	0.999	16313	1.01
SAMHD1	-17.32	18	-3.02	0.00128	119	0.176	0.999	16312	1.01
RAD51C	-17.17	18	-2.99	0.0014	120	0.192	0.999	16311	1.01
TGFBR1	-17.04	18	-2.96	0.00152	121	0.206	0.998	16310	1.01
PDS5B	-16.77	18	-2.91	0.00179	122	0.241	0.998	16309	1.01
RUNX1	-16.72	18	-2.9	0.00185	123	0.247	0.998	16308	1.01
KLF16	-16.61	18	-2.88	0.00198	124	0.262	0.998	16307	1.01
NELFA	-16.58	18	-2.88	0.00201	125	0.264	0.998	16306	1.01
COPB2	-16.56	18	-2.87	0.00203	126	0.265	0.998	16305	1.01
PSPN	-11.67	9	-2.86	0.0021	127	0.272	0.998	16304	1.01
NFKBIA	-16.48	18	-2.86	0.00213	128	0.274	0.998	16303	1.01
DDX5	-16.46	18	-2.85	0.00216	129	0.275	0.998	16302	1.01
KDM5A	-16.46	18	-2.85	0.00216	130	0.273	0.998	16301	1.01
SKA3	-15.02	15	-2.85	0.00217	131	0.273	0.998	16300	1.01
ATRX	-16.43	18	-2.85	0.00221	132	0.274	0.998	16299	1.01
NME1	-13.39	12	-2.84	0.00225	133	0.277	0.998	16298	1.01
PAPOLA	-13.32	12	-2.83	0.00236	134	0.289	0.998	16297	1.01
TGFBR2	-16.22	18	-2.81	0.0025	135	0.304	0.998	16296	1.01
PPM1G	-16.17	18	-2.8	0.00257	136	0.31	0.997	16295	1.01
MYCBP2	-16.17	18	-2.8	0.00257	137	0.308	0.997	16294	1.01
MBNL1	-16.06	18	-2.78	0.00275	138	0.327	0.997	16293	1.01
SRSF1	-15.53	17	-2.76	0.00287	139	0.339	0.997	16292	1.01
MLX	-15.97	18	-2.76	0.00289	140	0.339	0.997	16291	1.01
RASIP1	-15.92	18	-2.75	0.00298	141	0.347	0.997	16290	1.01
CD80	-14.52	15	-2.75	0.00299	142	0.346	0.997	16289	1.01
MAPKAPK2	-15.87	18	-2.74	0.00305	143	0.351	0.997	16288	1.01
NBN	-12.95	12	-2.74	0.00307	144	0.35	0.997	16287	1.01
KCTD5	-12.91	12	-2.73	0.00317	145	0.36	0.997	16286	1.01
DHX35	-15.78	18	-2.72	0.00323	146	0.364	0.997	16285	1.01
PPP6R3	-15.76	18	-2.72	0.00326	147	0.364	0.997	16284	1.01
SKA1	-11.09	9	-2.71	0.0034	148	0.377	0.997	16283	1.01
TXNDC17	-15.66	18	-2.7	0.00345	149	0.381	0.997	16282	1.01
CD81	-15.49	18	-2.67	0.00381	150	0.417	0.996	16281	1.01
TRAF2	-15.48	18	-2.67	0.00383	151	0.416	0.996	16280	1.01
ELP5	-15.47	18	-2.66	0.00385	152	0.416	0.996	16279	1.01
CARM1	-15.47	18	-2.66	0.00386	153	0.415	0.996	16278	1.01
CENPE	-15.47	18	-2.66	0.00386	154	0.412	0.996	16277	1.01
PDHA1	-15.46	18	-2.66	0.00388	155	0.411	0.996	16276	1.01
KAT6A	-15.43	18	-2.66	0.00393	156	0.414	0.996	16275	1.01
DDX49	-15.37	18	-2.65	0.00408	157	0.427	0.996	16274	1.01
BRCA1	-15.31	18	-2.63	0.00421	158	0.438	0.996	16273	1.01
C20orf173	-15.3	18	-2.63	0.00424	159	0.439	0.996	16272	1.01
BCL6	-15.19	18	-2.61	0.0045	160	0.462	0.995	16271	1.01
OSGIN2	-10.73	9	-2.61	0.00453	161	0.462	0.995	16270	1.01
PAGR1	-15.16	18	-2.61	0.00458	162	0.464	0.995	16269	1.01
CLASP2	-15.04	18	-2.58	0.0049	163	0.494	0.995	16268	1.01
ERCC8	-15.04	18	-2.58	0.0049	164	0.491	0.995	16267	1.01
RMI2	-13.71	15	-2.58	0.00496	165	0.494	0.995	16266	1.01
REV3L	-15	18	-2.57	0.00502	166	0.497	0.995	16265	1.01
TRNAU1AP	-14.99	18	-2.57	0.00502	167	0.494	0.995	16264	1.01
PRPF39	-14.97	18	-2.57	0.00508	168	0.497	0.995	16263	1.01
C15orf32	-14.95	18	-2.57	0.00514	169	0.5	0.995	16262	1.01
CEP290	-14.89	18	-2.55	0.00532	170	0.514	0.995	16261	1.01
SRRM1	-14.83	18	-2.54	0.00551	171	0.529	0.994	16260	1
HEATR3	-14.79	18	-2.54	0.0056	172	0.535	0.994	16259	1
DHX36	-14.78	18	-2.53	0.00564	173	0.535	0.994	16258	1
PRPF38B	-14.77	18	-2.53	0.00566	174	0.535	0.994	16257	1
SLC38A11	-14.76	18	-2.53	0.0057	175	0.535	0.994	16256	1
WNT10A	-14.34	17	-2.53	0.00571	176	0.533	0.994	16255	1
NUCB1	-14.75	18	-2.53	0.00573	177	0.532	0.994	16254	1.01
XRCC1	-14.74	18	-2.53	0.00577	178	0.533	0.994	16253	1.01
WDR48	-14.74	18	-2.53	0.00578	179	0.531	0.994	16252	1.01
POLE4	-14.72	18	-2.52	0.00582	180	0.531	0.994	16251	1.01
GAB4	-14.71	18	-2.52	0.00586	181	0.532	0.994	16250	1.01
OR1M1	-11.98	12	-2.51	0.00598	182	0.54	0.994	16249	1.01
PPM1D	-14.65	18	-2.51	0.00604	183	0.543	0.994	16248	1.01
AP1M1	-14.63	18	-2.51	0.00611	184	0.546	0.994	16247	1.01
HMGXB4	-14.63	18	-2.5	0.00614	185	0.545	0.994	16246	1.01
CDT1	-14.61	18	-2.5	0.00618	186	0.546	0.994	16245	1.01
CMIP	-14.59	18	-2.5	0.00627	187	0.551	0.994	16244	1.01
TMEM101	-14.57	18	-2.49	0.00632	188	0.553	0.994	16243	1.01
PAQR8	-14.56	18	-2.49	0.00636	189	0.553	0.994	16242	1.01
HSPA9	-10.26	9	-2.48	0.00654	190	0.565	0.993	16241	1.01
MED12	-14.48	18	-2.48	0.00663	191	0.57	0.993	16240	1
DHX9	-11.81	12	-2.47	0.00667	192	0.571	0.993	16239	1.01
SMC5	-14.46	18	-2.47	0.00669	193	0.57	0.993	16238	1.01
GATAD2A	-14.45	18	-2.47	0.00674	194	0.571	0.993	16237	1.01
OPA3	-14.35	18	-2.45	0.00711	195	0.599	0.993	16236	1
TOPBP1	-14.33	18	-2.45	0.00718	196	0.602	0.993	16235	1
PPP1R8	-14.27	18	-2.44	0.0074	197	0.617	0.993	16234	1
WFDC8	-13.01	15	-2.43	0.00749	198	0.621	0.993	16233	1
DNAJC9	-8.2	6	-2.42	0.00766	199	0.632	0.992	16232	1
LCN8	-14.18	18	-2.42	0.00778	200	0.639	0.992	16231	1
C1orf86	-14.05	18	-2.4	0.0083	201	0.679	0.992	16230	1
STAG1	-14.04	18	-2.39	0.00837	202	0.681	0.992	16229	1
INTS10	-13.99	18	-2.38	0.00857	203	0.693	0.991	16228	1
BORA	-13.99	18	-2.38	0.00858	204	0.691	0.991	16227	1
KIF7	-13.98	18	-2.38	0.00865	205	0.693	0.991	16226	1
POU2AF1	-13.89	18	-2.36	0.00904	206	0.721	0.991	16225	1
NRG3	-13.89	18	-2.36	0.00905	207	0.718	0.991	16224	1
PARP1	-13.87	18	-2.36	0.00912	208	0.721	0.991	16223	1
CNTF	-12.66	15	-2.36	0.00914	209	0.719	0.991	16222	1
MYH9	-13.87	18	-2.36	0.00915	210	0.716	0.991	16221	1
RIPK4	-13.85	18	-2.36	0.00921	211	0.717	0.991	16220	1
OR2Z1	-13.79	18	-2.35	0.00951	212	0.737	0.99	16219	1
IER2	-12.58	15	-2.34	0.00954	213	0.736	0.99	16218	1
SPI1	-13.78	18	-2.34	0.00956	214	0.734	0.99	16217	1
C1orf112	-13.77	18	-2.34	0.00963	215	0.736	0.99	16216	1
RRP12	-13.75	18	-2.34	0.00972	216	0.74	0.99	16215	1
RECQL5	-13.73	18	-2.33	0.00978	217	0.741	0.99	16214	1
PCM1	-13.72	18	-2.33	0.00987	218	0.744	0.99	16213	1
FAM178A	-13.68	18	-2.32	0.0101	219	0.754	0.99	16212	1
DLD	-9.67	9	-2.32	0.0101	220	0.755	0.99	16211	1
NHLRC2	-13.28	17	-2.32	0.0102	221	0.755	0.99	16210	1
YLPM1	-13.66	18	-2.32	0.0102	222	0.752	0.99	16209	1
ACR	-13.66	18	-2.32	0.0102	223	0.749	0.99	16208	1
CD3D	-13.65	18	-2.32	0.0102	224	0.751	0.99	16207	1
HIRA	-13.6	18	-2.31	0.0105	225	0.765	0.99	16206	1
RBM26	-13.59	18	-2.31	0.0105	226	0.765	0.989	16205	1
ILF2	-12.39	15	-2.3	0.0106	227	0.769	0.989	16204	1
PNOC	-12.37	15	-2.3	0.0107	228	0.774	0.989	16203	1
DEPDC5	-13.54	18	-2.3	0.0108	229	0.776	0.989	16202	1
PWWP2A	-13.52	18	-2.29	0.0109	230	0.777	0.989	16201	1
CAV3	-11.03	12	-2.29	0.011	231	0.779	0.989	16200	1
USP9X	-13.5	18	-2.29	0.011	232	0.778	0.989	16199	1
GAPT	-7.79	6	-2.29	0.011	233	0.777	0.989	16198	1
PPHLN1	-13.48	18	-2.29	0.0111	234	0.781	0.989	16197	1
STC1	-13.45	18	-2.28	0.0113	235	0.79	0.989	16196	1
CDK12	-13.39	18	-2.27	0.0116	236	0.81	0.988	16195	1
ZFR	-13.38	18	-2.27	0.0117	237	0.812	0.988	16194	1
NXF1	-13.37	18	-2.27	0.0117	238	0.81	0.988	16193	1
SS18	-13.34	18	-2.26	0.0119	239	0.819	0.988	16192	1
PRR12	-13.33	18	-2.26	0.012	240	0.82	0.988	16191	1
TLR6	-9.42	9	-2.26	0.012	241	0.82	0.988	16190	1
SCN2B	-13.32	18	-2.26	0.0121	242	0.819	0.988	16189	1
CEP97	-13.31	18	-2.25	0.0121	243	0.817	0.988	16188	1
SENP5	-13.31	18	-2.25	0.0121	244	0.817	0.988	16187	1
TRIM37	-13.24	18	-2.24	0.0125	245	0.839	0.987	16186	1
PHKB	-13.22	18	-2.24	0.0126	246	0.844	0.987	16185	1
KCNA1	-13.22	18	-2.24	0.0126	247	0.841	0.987	16184	1
MLST8	-13.22	18	-2.24	0.0127	248	0.838	0.987	16183	1
SPEN	-13.22	18	-2.24	0.0127	249	0.836	0.987	16182	1
MDH1	-9.34	9	-2.24	0.0127	250	0.834	0.987	16181	1
TICRR	-13.21	18	-2.23	0.0127	251	0.834	0.987	16180	1
MED11	-13.2	18	-2.23	0.0128	252	0.832	0.987	16179	1
RPAP1	-13.17	18	-2.23	0.013	253	0.843	0.987	16178	1
SMC6	-13.17	18	-2.23	0.013	254	0.841	0.987	16177	1
UBR4	-13.16	18	-2.22	0.013	255	0.84	0.987	16176	1
NUDT2	-9.3	9	-2.22	0.0131	256	0.841	0.987	16175	1
CEP57	-11.98	15	-2.22	0.0132	257	0.847	0.987	16174	1
GAD1	-13.12	18	-2.22	0.0133	258	0.845	0.987	16173	1
RAD51B	-13.12	18	-2.22	0.0133	259	0.844	0.987	16172	1
DOLK	-13.1	18	-2.21	0.0134	260	0.848	0.987	16171	1
GLOD4	-13.09	18	-2.21	0.0135	261	0.848	0.987	16170	1
DCAF15	-13.09	18	-2.21	0.0135	262	0.847	0.986	16169	1
XRCC2	-9.24	9	-2.21	0.0136	263	0.85	0.986	16168	1
SIRT5	-13.06	18	-2.21	0.0137	264	0.853	0.986	16167	1
DTYMK	-12.28	16	-2.2	0.0139	265	0.861	0.986	16166	1
METTL6	-9.21	9	-2.2	0.0139	266	0.861	0.986	16165	1
TKT	-13.01	18	-2.2	0.014	267	0.862	0.986	16164	1
MPDZ	-13.01	18	-2.2	0.014	268	0.861	0.986	16163	1
MTR	-13	18	-2.19	0.0141	269	0.861	0.986	16162	1
KIAA1919	-7.5	6	-2.19	0.0141	270	0.86	0.986	16161	1
HIPK1	-12.97	18	-2.19	0.0143	271	0.867	0.986	16160	1
NFKBIE	-12.97	18	-2.19	0.0143	272	0.864	0.986	16159	1
POLR2I	-12.93	18	-2.18	0.0146	273	0.877	0.985	16158	1
RAD51D	-12.92	18	-2.18	0.0146	274	0.877	0.985	16157	1
ULK4	-12.86	18	-2.17	0.0151	275	0.9	0.985	16156	1
CDCA5	-12.86	18	-2.17	0.0151	276	0.898	0.985	16155	1
DIAPH1	-12.85	18	-2.17	0.0152	277	0.899	0.985	16154	1
NPTN	-12.85	18	-2.17	0.0152	278	0.897	0.985	16153	1
AGO2	-12.84	18	-2.16	0.0152	279	0.896	0.985	16152	1
KCNQ2	-12.81	18	-2.16	0.0155	280	0.907	0.985	16151	1
MR1	-10.4	12	-2.15	0.016	281	0.933	0.984	16150	1
MS4A15	-12.73	18	-2.14	0.016	282	0.933	0.984	16149	1
CCT5	-11.59	15	-2.14	0.0163	283	0.945	0.984	16148	1
ESCO2	-8.92	9	-2.12	0.017	284	0.983	0.983	16147	1
PGBD3	-12.59	18	-2.12	0.0171	285	0.989	0.983	16146	1
ACADVL	-12.56	18	-2.11	0.0174	286	0.998	0.983	16145	1
FOXM1	-12.55	18	-2.11	0.0175	287	1	0.983	16144	1
CCL21	-7.24	6	-2.11	0.0176	288	1.01	0.982	16143	1
IMP4	-12.18	17	-2.11	0.0176	289	1	0.982	16142	1
KRT15	-12.49	18	-2.1	0.018	290	1.02	0.982	16141	1
CHD7	-12.49	18	-2.1	0.018	291	1.02	0.982	16140	1
FCGRT	-12.43	18	-2.09	0.0185	292	1.04	0.982	16139	0.999
TBC1D20	-12.4	18	-2.08	0.0187	293	1.05	0.981	16138	0.999
SEMA6C	-12.4	18	-2.08	0.0187	294	1.05	0.981	16137	0.999
GTF2E1	-12.39	18	-2.08	0.0188	295	1.05	0.981	16136	0.999
MAGT1	-12.38	18	-2.08	0.0189	296	1.05	0.981	16135	0.999
MPC2	-8.74	9	-2.07	0.0191	297	1.05	0.981	16134	0.999
SOX6	-12.36	18	-2.07	0.0191	298	1.05	0.981	16133	0.999
CREBBP	-12.35	18	-2.07	0.0191	299	1.05	0.981	16132	0.999
SERTAD2	-12.32	18	-2.07	0.0194	300	1.06	0.981	16131	0.999
ATF7IP	-12.29	18	-2.06	0.0197	301	1.08	0.98	16130	0.999
ZC3H14	-11.21	15	-2.06	0.0198	302	1.08	0.98	16129	0.998
ARL2	-12.28	18	-2.06	0.0199	303	1.08	0.98	16128	0.999
MLLT1	-12.27	18	-2.06	0.0199	304	1.07	0.98	16127	0.999
TMEM39A	-12.27	18	-2.06	0.0199	305	1.07	0.98	16126	0.999
VIT	-12.25	18	-2.05	0.0201	306	1.08	0.98	16125	0.998
FOXA3	-11.17	15	-2.05	0.0202	307	1.08	0.98	16124	0.998
RUNDC3B	-12.24	18	-2.05	0.0202	308	1.08	0.98	16123	0.998
BEND3	-12.23	18	-2.05	0.0203	309	1.08	0.98	16122	0.998
DNALI1	-12.2	18	-2.04	0.0205	310	1.09	0.979	16121	0.998
AUNIP	-11.13	15	-2.04	0.0207	311	1.09	0.979	16120	0.998
TEP1	-12.18	18	-2.04	0.0207	312	1.09	0.979	16119	0.998
RALGAPA2	-12.18	18	-2.04	0.0208	313	1.09	0.979	16118	0.998
PCMT1	-12.16	18	-2.04	0.0209	314	1.09	0.979	16117	0.998
MGMT	-12.16	18	-2.03	0.021	315	1.09	0.979	16116	0.998
ATR	-11.09	15	-2.03	0.0211	316	1.1	0.979	16115	0.998
C12orf66	-12.14	18	-2.03	0.0211	317	1.1	0.979	16114	0.998
C1QTNF5	-11.07	15	-2.03	0.0213	318	1.1	0.979	16113	0.998
FANCL	-8.58	9	-2.03	0.0213	319	1.1	0.979	16112	0.998
TRIM25	-12.12	18	-2.03	0.0214	320	1.1	0.979	16111	0.998
N4BP1	-12.12	18	-2.03	0.0214	321	1.09	0.979	16110	0.998
ELP2	-12.11	18	-2.02	0.0214	322	1.09	0.979	16109	0.998
ZNF3	-12.11	18	-2.02	0.0214	323	1.09	0.979	16108	0.998
RNF146	-12.09	18	-2.02	0.0216	324	1.1	0.978	16107	0.998
AQP7	-6.98	6	-2.02	0.0217	325	1.09	0.978	16106	0.998
LRRC45	-12.08	18	-2.02	0.0217	326	1.09	0.978	16105	0.998
RNF166	-12.05	18	-2.01	0.022	327	1.11	0.978	16104	0.998
BCAT2	-12.05	18	-2.01	0.0221	328	1.11	0.978	16103	0.998
FAM13A	-12.04	18	-2.01	0.0221	329	1.1	0.978	16102	0.998
GCLM	-12.04	18	-2.01	0.0221	330	1.1	0.978	16101	0.998
HUWE1	-12.04	18	-2.01	0.0222	331	1.1	0.978	16100	0.998
ORC1	-12.01	18	-2.01	0.0225	332	1.11	0.978	16099	0.998
RARS2	-8.95	10	-2.01	0.0225	333	1.11	0.978	16098	0.998
TIPRL	-9.78	12	-2	0.0228	334	1.12	0.977	16097	0.997
MAF	-10.91	15	-1.99	0.023	335	1.13	0.977	16096	0.997
RAD52	-11.92	18	-1.99	0.0233	336	1.14	0.977	16095	0.997
SPATA3	-8.43	9	-1.99	0.0233	337	1.14	0.977	16094	0.997
USP21	-11.91	18	-1.99	0.0234	338	1.14	0.977	16093	0.997
PPFIBP2	-11.91	18	-1.99	0.0235	339	1.14	0.977	16092	0.997
SCARA5	-11.88	18	-1.98	0.0237	340	1.15	0.976	16091	0.997
AGRN	-11.55	17	-1.98	0.0238	341	1.14	0.976	16090	0.997
FARS2	-11.88	18	-1.98	0.0238	342	1.14	0.976	16089	0.997
SYT13	-11.87	18	-1.98	0.0239	343	1.14	0.976	16088	0.997
EIF5	-10.83	15	-1.98	0.0239	344	1.14	0.976	16087	0.997
AASS	-11.87	18	-1.98	0.0239	345	1.14	0.976	16086	0.997
XPO6	-11.86	18	-1.98	0.024	346	1.14	0.976	16085	0.997
MED19	-11.86	18	-1.98	0.024	347	1.14	0.976	16084	0.997
IREB2	-11.84	18	-1.97	0.0243	348	1.15	0.976	16083	0.997
RBBP7	-11.81	18	-1.97	0.0246	349	1.16	0.975	16082	0.997
BRD4	-11.8	18	-1.97	0.0247	350	1.16	0.975	16081	0.996
VPS28	-11.79	18	-1.96	0.0247	351	1.16	0.975	16080	0.997
DOCK9	-11.79	18	-1.96	0.0247	352	1.15	0.975	16079	0.997
UBE2H	-9.62	12	-1.96	0.0249	353	1.16	0.975	16078	0.996
TRIM59	-9.61	12	-1.96	0.0249	354	1.16	0.975	16077	0.996
PSIP1	-6.79	6	-1.96	0.025	355	1.16	0.975	16076	0.996
SNRPA	-11.76	18	-1.96	0.0251	356	1.16	0.975	16075	0.996
IRF7	-11.75	18	-1.96	0.0252	357	1.16	0.975	16074	0.996
NPRL2	-11.75	18	-1.96	0.0252	358	1.16	0.975	16073	0.996
DCLRE1C	-10.72	15	-1.95	0.0253	359	1.16	0.975	16072	0.996
NFKB2	-11.73	18	-1.95	0.0254	360	1.16	0.975	16071	0.996
NEK1	-11.73	18	-1.95	0.0254	361	1.16	0.975	16070	0.996
CRISPLD1	-11.7	18	-1.95	0.0257	362	1.17	0.974	16069	0.996
SLC50A1	-11.67	18	-1.94	0.0262	363	1.18	0.974	16068	0.996
ORC2	-10.63	15	-1.94	0.0264	364	1.19	0.974	16067	0.996
ARL15	-11.64	18	-1.94	0.0264	365	1.19	0.974	16066	0.996
ZNF467	-11.64	18	-1.94	0.0265	366	1.19	0.974	16065	0.996
KRTAP16-1	-11.63	18	-1.93	0.0266	367	1.19	0.973	16064	0.996
F10	-11.63	18	-1.93	0.0266	368	1.19	0.973	16063	0.996
INTS9	-10.6	15	-1.93	0.0267	369	1.19	0.973	16062	0.996
ABCC1	-11.61	18	-1.93	0.0268	370	1.19	0.973	16061	0.996
TMEM165	-11.58	18	-1.92	0.0272	371	1.2	0.973	16060	0.995
EPHA8	-11.58	18	-1.92	0.0272	372	1.2	0.973	16059	0.995
HS6ST2	-11.57	18	-1.92	0.0273	373	1.2	0.973	16058	0.995
NGLY1	-11.57	18	-1.92	0.0273	374	1.2	0.973	16057	0.995
SLC30A3	-11.57	18	-1.92	0.0273	375	1.2	0.973	16056	0.995
MLLT10	-11.56	18	-1.92	0.0274	376	1.2	0.973	16055	0.995
ORC5	-10.55	15	-1.92	0.0275	377	1.2	0.973	16054	0.995
KANK2	-11.56	18	-1.92	0.0275	378	1.19	0.973	16053	0.995
ALMS1	-11.54	18	-1.92	0.0276	379	1.2	0.972	16052	0.995
CDH19	-10.53	15	-1.92	0.0277	380	1.2	0.972	16051	0.995
TRPS1	-11.53	18	-1.92	0.0277	381	1.19	0.972	16050	0.995
BABAM1	-11.53	18	-1.92	0.0277	382	1.19	0.972	16049	0.995
POU2F2	-11.52	18	-1.91	0.0278	383	1.19	0.972	16048	0.995
TXK	-11.51	18	-1.91	0.028	384	1.2	0.972	16047	0.995
C21orf2	-11.48	18	-1.9	0.0284	385	1.21	0.972	16046	0.995
CHST1	-11.47	18	-1.9	0.0285	386	1.22	0.971	16045	0.995
GLRX3	-10.47	15	-1.9	0.0286	387	1.21	0.971	16044	0.995
SNTG2	-11.46	18	-1.9	0.0286	388	1.21	0.971	16043	0.995
CLGN	-6.62	6	-1.9	0.0286	389	1.21	0.971	16042	0.995
AHCYL1	-11.44	18	-1.9	0.0289	390	1.22	0.971	16041	0.995
ELOVL1	-11.44	18	-1.9	0.0289	391	1.22	0.971	16040	0.995
TXNL1	-9.33	12	-1.9	0.029	392	1.22	0.971	16039	0.995
COX7A2L	-6.59	6	-1.89	0.0291	393	1.22	0.971	16038	0.995
GPR75	-10.4	15	-1.89	0.0295	394	1.23	0.97	16037	0.994
RBMXL3	-9.3	12	-1.89	0.0295	395	1.23	0.97	16036	0.994
MED26	-11.38	18	-1.89	0.0297	396	1.23	0.97	16035	0.994
MED25	-11.37	18	-1.89	0.0297	397	1.23	0.97	16034	0.994
EAF1	-11.36	18	-1.88	0.0299	398	1.23	0.97	16033	0.994
CPN1	-11.35	18	-1.88	0.03	399	1.23	0.97	16032	0.994
TMEM107	-11.34	18	-1.88	0.0301	400	1.24	0.97	16031	0.994
ZKSCAN1	-11.33	18	-1.88	0.0303	401	1.24	0.97	16030	0.994
ATP1A1	-11.32	18	-1.88	0.0304	402	1.24	0.97	16029	0.994
TMEM222	-11.32	18	-1.87	0.0304	403	1.24	0.97	16028	0.994
WDR96	-11.32	18	-1.87	0.0305	404	1.24	0.97	16027	0.994
SRPK1	-11.3	18	-1.87	0.0306	405	1.24	0.969	16026	0.994
SLC44A2	-11.3	18	-1.87	0.0307	406	1.24	0.969	16025	0.994
ELP3	-11.29	18	-1.87	0.0308	407	1.24	0.969	16024	0.994
ARSA	-11.28	18	-1.87	0.0309	408	1.24	0.969	16023	0.994
MAP1LC3C	-7.97	9	-1.86	0.0311	409	1.25	0.969	16022	0.994
TMEM201	-11.25	18	-1.86	0.0313	410	1.26	0.969	16021	0.993
MYO9A	-11.23	18	-1.86	0.0316	411	1.26	0.968	16020	0.993
IBA57	-11.22	18	-1.86	0.0317	412	1.27	0.968	16019	0.993
PRR7	-11.22	18	-1.86	0.0317	413	1.26	0.968	16018	0.993
KIFAP3	-11.21	18	-1.85	0.0319	414	1.26	0.968	16017	0.993
LYRM1	-10.23	15	-1.85	0.0319	415	1.26	0.968	16016	0.993
RBM14	-11.19	18	-1.85	0.0321	416	1.27	0.968	16015	0.993
ASB7	-10.21	15	-1.85	0.0322	417	1.27	0.968	16014	0.993
VAC14	-11.18	18	-1.85	0.0323	418	1.27	0.968	16013	0.993
OR1J2	-6.45	6	-1.85	0.0324	419	1.27	0.968	16012	0.993
CSE1L	-11.17	18	-1.85	0.0324	420	1.27	0.968	16011	0.993
NUDC	-7.9	9	-1.85	0.0325	421	1.27	0.968	16010	0.993
HEATR5B	-11.16	18	-1.84	0.0326	422	1.27	0.967	16009	0.993
C20orf202	-11.15	18	-1.84	0.0327	423	1.27	0.967	16008	0.993
SLC3A1	-11.15	18	-1.84	0.0327	424	1.27	0.967	16007	0.993
COX6B2	-9.1	12	-1.84	0.0328	425	1.27	0.967	16006	0.993
MCM7	-11.12	18	-1.84	0.0332	426	1.28	0.967	16005	0.993
RIPK2	-11.11	18	-1.84	0.0333	427	1.28	0.967	16004	0.992
SP8	-10.14	15	-1.83	0.0333	428	1.28	0.967	16003	0.993
NCF4	-11.1	18	-1.83	0.0334	429	1.28	0.967	16002	0.992
PNMA3	-11.1	18	-1.83	0.0334	430	1.28	0.967	16001	0.992
KLK11	-11.08	18	-1.83	0.0337	431	1.28	0.966	16000	0.992
FBXO22	-11.08	18	-1.83	0.0337	432	1.28	0.966	15999	0.992
PCGF5	-6.39	6	-1.83	0.0338	433	1.28	0.966	15998	0.992
G3BP2	-11.07	18	-1.83	0.0338	434	1.28	0.966	15997	0.992
SEC24B	-11.07	18	-1.83	0.0338	435	1.28	0.966	15996	0.992
TNFRSF12A	-11.06	18	-1.82	0.034	436	1.28	0.966	15995	0.992
TPK1	-11.04	18	-1.82	0.0342	437	1.29	0.966	15994	0.992
ZBTB18	-11.04	18	-1.82	0.0343	438	1.29	0.966	15993	0.992
MRGPRX2	-9.01	12	-1.82	0.0344	439	1.29	0.966	15992	0.992
IGDCC3	-11.03	18	-1.82	0.0344	440	1.28	0.966	15991	0.992
DZIP1L	-11.02	18	-1.82	0.0345	441	1.29	0.966	15990	0.992
INPP1	-11.02	18	-1.82	0.0345	442	1.28	0.965	15989	0.992
DDX1	-11.01	18	-1.82	0.0346	443	1.28	0.965	15988	0.992
DAO	-11	18	-1.81	0.0348	444	1.29	0.965	15987	0.992
CDH11	-10.99	18	-1.81	0.0351	445	1.29	0.965	15986	0.992
PLAG1	-10.03	15	-1.81	0.0351	446	1.29	0.965	15985	0.992
SMOX	-10.98	18	-1.81	0.0352	447	1.29	0.965	15984	0.992
VPS9D1	-10.98	18	-1.81	0.0352	448	1.29	0.965	15983	0.992
RFC1	-10.97	18	-1.81	0.0353	449	1.29	0.965	15982	0.992
LINS	-10.96	18	-1.81	0.0354	450	1.29	0.965	15981	0.992
IPPK	-10.96	18	-1.81	0.0355	451	1.29	0.964	15980	0.992
CCDC90B	-10.95	18	-1.8	0.0357	452	1.3	0.964	15979	0.992
LCN2	-10.94	18	-1.8	0.0357	453	1.3	0.964	15978	0.992
RGS11	-10.94	18	-1.8	0.0358	454	1.3	0.964	15977	0.992
MRGBP	-10.93	18	-1.8	0.0359	455	1.3	0.964	15976	0.991
GPR161	-10.93	18	-1.8	0.0359	456	1.29	0.964	15975	0.992
HNRNPR	-8.92	12	-1.8	0.036	457	1.29	0.964	15974	0.992
DR1	-8.92	12	-1.8	0.036	458	1.29	0.964	15973	0.992
NCOA4	-7.72	9	-1.8	0.036	459	1.29	0.964	15972	0.992
DHODH	-10.61	17	-1.8	0.0361	460	1.29	0.964	15971	0.992
KLK10	-10.9	18	-1.79	0.0364	461	1.3	0.964	15970	0.991
SPINK8	-9.94	15	-1.79	0.0365	462	1.3	0.964	15969	0.991
SENP7	-10.89	18	-1.79	0.0365	463	1.29	0.964	15968	0.991
OCA2	-10.88	18	-1.79	0.0366	464	1.3	0.963	15967	0.991
NOXO1	-10.87	18	-1.79	0.0368	465	1.3	0.963	15966	0.991
DIDO1	-10.86	18	-1.79	0.037	466	1.3	0.963	15965	0.991
ZCCHC8	-10.85	18	-1.79	0.0371	467	1.31	0.963	15964	0.991
NCAPH2	-10.85	18	-1.78	0.0372	468	1.31	0.963	15963	0.991
METTL11B	-10.84	18	-1.78	0.0373	469	1.31	0.963	15962	0.991
FRAT1	-10.83	18	-1.78	0.0374	470	1.31	0.963	15961	0.991
MYH15	-10.83	18	-1.78	0.0375	471	1.31	0.963	15960	0.991
CCND1	-10.83	18	-1.78	0.0375	472	1.3	0.963	15959	0.991
RFTN2	-10.82	18	-1.78	0.0376	473	1.3	0.962	15958	0.991
RILPL1	-10.82	18	-1.78	0.0376	474	1.3	0.962	15957	0.991
ENDOV	-10.82	18	-1.78	0.0376	475	1.3	0.962	15956	0.991
SLC25A37	-10.81	18	-1.78	0.0378	476	1.31	0.962	15955	0.991
SLC36A1	-10.81	18	-1.78	0.0378	477	1.3	0.962	15954	0.991
PPP1R7	-10.8	18	-1.78	0.0378	478	1.3	0.962	15953	0.991
CDAN1	-10.5	17	-1.78	0.0378	479	1.3	0.962	15952	0.991
CHD4	-10.8	18	-1.78	0.0379	480	1.3	0.962	15951	0.991
TAF3	-10.79	18	-1.77	0.038	481	1.3	0.962	15950	0.991
CNPPD1	-10.79	18	-1.77	0.038	482	1.29	0.962	15949	0.991
CRYGC	-10.79	18	-1.77	0.038	483	1.29	0.962	15948	0.991
NTRK1	-10.78	18	-1.77	0.0381	484	1.29	0.962	15947	0.991
GATA5	-10.78	18	-1.77	0.0382	485	1.29	0.962	15946	0.991
KRT33A	-7.62	9	-1.77	0.0382	486	1.29	0.962	15945	0.991
TOE1	-10.78	18	-1.77	0.0382	487	1.29	0.962	15944	0.991
UNC50	-9.83	15	-1.77	0.0383	488	1.29	0.962	15943	0.991
ATXN1L	-10.77	18	-1.77	0.0384	489	1.29	0.962	15942	0.991
FAM49A	-10.76	18	-1.77	0.0385	490	1.29	0.961	15941	0.991
OPHN1	-10.75	18	-1.77	0.0386	491	1.29	0.961	15940	0.991
ATAD3C	-7.6	9	-1.77	0.0387	492	1.29	0.961	15939	0.991
SLC16A5	-10.74	18	-1.77	0.0388	493	1.29	0.961	15938	0.991
FIGN	-10.74	18	-1.76	0.0389	494	1.29	0.961	15937	0.991
NDUFA13	-10.73	18	-1.76	0.039	495	1.29	0.961	15936	0.991
SRFBP1	-6.2	6	-1.76	0.039	496	1.29	0.961	15935	0.991
WRN	-10.73	18	-1.76	0.039	497	1.29	0.961	15934	0.991
CARNS1	-10.73	18	-1.76	0.039	498	1.29	0.961	15933	0.991
SNAI3	-10.72	18	-1.76	0.0391	499	1.29	0.961	15932	0.991
TAF5	-10.72	18	-1.76	0.0392	500	1.29	0.961	15931	0.991
ATRIP	-10.1	16	-1.76	0.0393	501	1.29	0.961	15930	0.991
SLC6A1	-10.7	18	-1.76	0.0394	502	1.29	0.961	15929	0.991
CDK2	-10.7	18	-1.76	0.0394	503	1.29	0.961	15928	0.991
PALB2	-10.7	18	-1.76	0.0395	504	1.29	0.961	15927	0.991
RPF1	-8.73	12	-1.75	0.0397	505	1.29	0.96	15926	0.991
DLX2	-10.68	18	-1.75	0.0398	506	1.29	0.96	15925	0.991
NR3C2	-10.67	18	-1.75	0.04	507	1.3	0.96	15924	0.991
CD79A	-10.67	18	-1.75	0.04	508	1.29	0.96	15923	0.991
PODN	-10.66	18	-1.75	0.0401	509	1.29	0.96	15922	0.991
CA3	-10.66	18	-1.75	0.0402	510	1.29	0.96	15921	0.991
EPHA7	-10.66	18	-1.75	0.0402	511	1.29	0.96	15920	0.991
SLC4A8	-10.65	18	-1.75	0.0403	512	1.29	0.96	15919	0.991
MTBP	-9.72	15	-1.75	0.0404	513	1.29	0.96	15918	0.99
SSU72	-10.61	18	-1.74	0.0409	514	1.31	0.959	15917	0.99
CCNY	-10.61	18	-1.74	0.041	515	1.31	0.959	15916	0.99
UVSSA	-10.61	18	-1.74	0.041	516	1.31	0.959	15915	0.99
MZB1	-10.57	18	-1.73	0.0416	517	1.32	0.958	15914	0.99
XRCC4	-7.46	9	-1.73	0.0419	518	1.33	0.958	15913	0.989
CCDC36	-10.55	18	-1.73	0.042	519	1.33	0.958	15912	0.989
PRSS38	-10.55	18	-1.73	0.042	520	1.33	0.958	15911	0.989
CLLU1	-6.09	6	-1.73	0.0421	521	1.33	0.958	15910	0.989
ADCK2	-10.54	18	-1.73	0.0422	522	1.33	0.958	15909	0.989
OR6K2	-8.6	12	-1.73	0.0422	523	1.33	0.958	15908	0.989
GJC2	-9.62	15	-1.73	0.0422	524	1.32	0.958	15907	0.989
KCNB1	-10.54	18	-1.73	0.0422	525	1.32	0.958	15906	0.989
MAN2B1	-10.53	18	-1.72	0.0423	526	1.32	0.958	15905	0.989
AS3MT	-9.61	15	-1.72	0.0424	527	1.32	0.958	15904	0.989
MAML1	-9.92	16	-1.72	0.0425	528	1.32	0.957	15903	0.989
ZNF548	-10.52	18	-1.72	0.0426	529	1.32	0.957	15902	0.989
CASP12	-8.56	12	-1.72	0.0431	530	1.33	0.957	15901	0.989
AKAP3	-9.57	15	-1.72	0.0431	531	1.33	0.957	15900	0.989
LCN10	-10.48	18	-1.72	0.0431	532	1.33	0.957	15899	0.989
JOSD1	-9.57	15	-1.72	0.0431	533	1.33	0.957	15898	0.989
SLC4A3	-10.47	18	-1.71	0.0434	534	1.34	0.957	15897	0.989
DLST	-10.45	18	-1.71	0.0437	535	1.34	0.956	15896	0.988
PAX7	-10.45	18	-1.71	0.0438	536	1.34	0.956	15895	0.988
EIF4E2	-9.53	15	-1.71	0.0438	537	1.34	0.956	15894	0.988
SRMS	-10.44	18	-1.71	0.0438	538	1.34	0.956	15893	0.988
SRCRB4D	-10.44	18	-1.71	0.0439	539	1.34	0.956	15892	0.989
TCERG1	-10.44	18	-1.71	0.0439	540	1.34	0.956	15891	0.989
USP39	-10.14	17	-1.71	0.0439	541	1.33	0.956	15890	0.989
USP29	-8.52	12	-1.71	0.0441	542	1.34	0.956	15889	0.988
HRAS	-10.43	18	-1.7	0.0441	543	1.33	0.956	15888	0.989
ROGDI	-10.43	18	-1.7	0.0441	544	1.33	0.956	15887	0.989
BPIFA2	-10.42	18	-1.7	0.0442	545	1.33	0.956	15886	0.989
MED17	-10.42	18	-1.7	0.0443	546	1.33	0.956	15885	0.988
SAMD1	-10.41	18	-1.7	0.0444	547	1.33	0.956	15884	0.988
TPM3	-6.01	6	-1.7	0.0445	548	1.34	0.955	15883	0.988
BPIFB6	-10.38	18	-1.7	0.045	549	1.35	0.955	15882	0.988
RBM41	-10.38	18	-1.69	0.045	550	1.35	0.955	15881	0.988
HAT1	-9.47	15	-1.69	0.0451	551	1.35	0.955	15880	0.988
B3GNT6	-10.37	18	-1.69	0.0451	552	1.34	0.955	15879	0.988
PPP1R9A	-10.37	18	-1.69	0.0451	553	1.34	0.955	15878	0.988
MLXIP	-10.37	18	-1.69	0.0452	554	1.34	0.955	15877	0.988
KRTCAP2	-9.46	15	-1.69	0.0452	555	1.34	0.955	15876	0.988
CA9	-10.36	18	-1.69	0.0454	556	1.34	0.955	15875	0.988
CCDC120	-10.35	18	-1.69	0.0454	557	1.34	0.955	15874	0.988
OTP	-10.34	18	-1.69	0.0456	558	1.34	0.954	15873	0.988
ABTB1	-10.34	18	-1.69	0.0456	559	1.34	0.954	15872	0.988
RANBP2	-9.44	15	-1.69	0.0456	560	1.34	0.954	15871	0.988
EARS2	-10.34	18	-1.69	0.0457	561	1.34	0.954	15870	0.988
SOD1	-6.89	8	-1.69	0.0457	562	1.33	0.954	15869	0.988
RAB3B	-9.44	15	-1.69	0.0457	563	1.33	0.954	15868	0.988
ZSWIM4	-10.32	18	-1.69	0.046	564	1.34	0.954	15867	0.988
FRMD6	-10.32	18	-1.68	0.0461	565	1.34	0.954	15866	0.988
POSTN	-10.31	18	-1.68	0.0462	566	1.34	0.954	15865	0.988
NCOA3	-10.31	18	-1.68	0.0462	567	1.34	0.954	15864	0.988
GJA9	-9.41	15	-1.68	0.0462	568	1.34	0.954	15863	0.988
NRTN	-10.3	18	-1.68	0.0464	569	1.34	0.954	15862	0.988
RPA2	-10.3	18	-1.68	0.0464	570	1.34	0.954	15861	0.988
ZNF511	-10.3	18	-1.68	0.0464	571	1.34	0.954	15860	0.988
KNTC1	-10.3	18	-1.68	0.0465	572	1.34	0.954	15859	0.988
MRM1	-10.3	18	-1.68	0.0465	573	1.33	0.953	15858	0.988
STX8	-7.27	9	-1.68	0.0468	574	1.34	0.953	15857	0.988
GCC2	-10.28	18	-1.68	0.0468	575	1.34	0.953	15856	0.988
SCAF4	-10.28	18	-1.68	0.0469	576	1.34	0.953	15855	0.988
LRRC4C	-9.38	15	-1.68	0.0469	577	1.33	0.953	15854	0.988
FAM208B	-10.28	18	-1.68	0.0469	578	1.33	0.953	15853	0.988
KRT81	-8.39	12	-1.68	0.0469	579	1.33	0.953	15852	0.988
NUDCD3	-10.27	18	-1.67	0.047	580	1.33	0.953	15851	0.988
KRT31	-7.26	9	-1.67	0.0471	581	1.33	0.953	15850	0.988
ME2	-7.25	9	-1.67	0.0472	582	1.33	0.953	15849	0.988
ART4	-9.36	15	-1.67	0.0474	583	1.34	0.953	15848	0.988
MAF1	-10.24	18	-1.67	0.0476	584	1.34	0.952	15847	0.987
SFT2D1	-9.34	15	-1.67	0.0476	585	1.34	0.952	15846	0.987
STK11IP	-10.24	18	-1.67	0.0476	586	1.34	0.952	15845	0.988
SLC6A12	-10.23	18	-1.67	0.0478	587	1.34	0.952	15844	0.987
NUP88	-10.23	18	-1.67	0.0478	588	1.34	0.952	15843	0.987
PXMP4	-10.22	18	-1.67	0.0478	589	1.33	0.952	15842	0.988
EIF2B1	-9.33	15	-1.67	0.0479	590	1.33	0.952	15841	0.988
PTPRA	-10.21	18	-1.66	0.0482	591	1.34	0.952	15840	0.987
UBAP2L	-10.2	18	-1.66	0.0482	592	1.34	0.952	15839	0.987
MLH1	-10.2	18	-1.66	0.0483	593	1.34	0.952	15838	0.987
ERCC1	-10.2	18	-1.66	0.0483	594	1.34	0.952	15837	0.987
HIAT1	-10.19	18	-1.66	0.0485	595	1.34	0.952	15836	0.987
OTUD5	-10.16	18	-1.65	0.049	596	1.35	0.951	15835	0.987
C2orf73	-10.16	18	-1.65	0.0491	597	1.35	0.951	15834	0.987
BUB1B	-10.15	18	-1.65	0.0492	598	1.35	0.951	15833	0.987
RGS10	-8.28	12	-1.65	0.0494	599	1.35	0.951	15832	0.987
HMOX2	-10.14	18	-1.65	0.0494	600	1.35	0.951	15831	0.987
CPVL	-9.26	15	-1.65	0.0494	601	1.35	0.951	15830	0.987
NAB1	-7.17	9	-1.65	0.0495	602	1.35	0.95	15829	0.987
ZNF747	-10.13	18	-1.65	0.0496	603	1.35	0.95	15828	0.987
RIBC2	-10.13	18	-1.65	0.0497	604	1.35	0.95	15827	0.987
COLEC12	-10.12	18	-1.65	0.0498	605	1.35	0.95	15826	0.987
KDM8	-10.12	18	-1.65	0.0498	606	1.35	0.95	15825	0.987
TRAM1L1	-8.26	12	-1.65	0.05	607	1.35	0.95	15824	0.986
NIPBL	-10.11	18	-1.64	0.0501	608	1.35	0.95	15823	0.986
MARCH10	-10.1	18	-1.64	0.0502	609	1.35	0.95	15822	0.986
PENK	-10.09	18	-1.64	0.0504	610	1.36	0.95	15821	0.986
VHL	-10.09	18	-1.64	0.0505	611	1.36	0.949	15820	0.986
CLDN20	-8.23	12	-1.64	0.0506	612	1.36	0.949	15819	0.986
TNFRSF8	-10.08	18	-1.64	0.0507	613	1.36	0.949	15818	0.986
NARFL	-9.49	16	-1.64	0.0509	614	1.36	0.949	15817	0.986
MYNN	-9.19	15	-1.64	0.0509	615	1.36	0.949	15816	0.986
SCP2D1	-7.11	9	-1.64	0.051	616	1.36	0.949	15815	0.986
ITGA2B	-10.06	18	-1.63	0.0511	617	1.36	0.949	15814	0.986
FOXN2	-9.18	15	-1.63	0.0512	618	1.36	0.949	15813	0.986
CCNF	-10.05	18	-1.63	0.0512	619	1.36	0.949	15812	0.986
OR5I1	-7.11	9	-1.63	0.0513	620	1.36	0.949	15811	0.986
R3HCC1L	-10.05	18	-1.63	0.0513	621	1.36	0.949	15810	0.986
HERC1	-10.04	18	-1.63	0.0514	622	1.36	0.949	15809	0.986
GABRB3	-10.04	18	-1.63	0.0514	623	1.35	0.949	15808	0.986
KCNMA1	-10.04	18	-1.63	0.0514	624	1.35	0.949	15807	0.986
TMEM169	-10.04	18	-1.63	0.0515	625	1.35	0.949	15806	0.986
C8orf74	-10.03	18	-1.63	0.0516	626	1.35	0.948	15805	0.986
CX3CR1	-10.03	18	-1.63	0.0516	627	1.35	0.948	15804	0.986
TTLL5	-10.02	18	-1.63	0.0518	628	1.35	0.948	15803	0.986
FOXK1	-10.02	18	-1.63	0.0518	629	1.35	0.948	15802	0.986
C11orf82	-8.18	12	-1.63	0.052	630	1.36	0.948	15801	0.986
GPR98	-10.01	18	-1.62	0.0521	631	1.36	0.948	15800	0.986
TEF	-10	18	-1.62	0.0522	632	1.36	0.948	15799	0.986
CNTN2	-9.98	18	-1.62	0.0527	633	1.37	0.947	15798	0.985
SESN3	-9.98	18	-1.62	0.0527	634	1.37	0.947	15797	0.985
LRRTM1	-9.1	15	-1.62	0.0528	635	1.37	0.947	15796	0.985
MRPS18B	-9.96	18	-1.62	0.0531	636	1.37	0.947	15795	0.985
C8A	-9.95	18	-1.61	0.0532	637	1.37	0.947	15794	0.985
SLC19A3	-7.04	9	-1.61	0.0532	638	1.37	0.947	15793	0.985
C5orf30	-8.12	12	-1.61	0.0533	639	1.37	0.947	15792	0.985
PMPCB	-9.94	18	-1.61	0.0534	640	1.37	0.947	15791	0.985
SAV1	-9.07	15	-1.61	0.0535	641	1.37	0.947	15790	0.985
ERCC6L	-9.93	18	-1.61	0.0537	642	1.37	0.946	15789	0.985
TERF2	-9.93	18	-1.61	0.0537	643	1.37	0.946	15788	0.985
PDP2	-9.93	18	-1.61	0.0537	644	1.37	0.946	15787	0.985
STAM	-9.92	18	-1.61	0.054	645	1.37	0.946	15786	0.985
RPH3AL	-9.91	18	-1.61	0.054	646	1.37	0.946	15785	0.985
SEC31A	-9.91	18	-1.61	0.054	647	1.37	0.946	15784	0.985
STH	-8.09	12	-1.61	0.054	648	1.37	0.946	15783	0.985
ACY3	-9.91	18	-1.61	0.0541	649	1.37	0.946	15782	0.985
MRPS14	-9.91	18	-1.61	0.0541	650	1.37	0.946	15781	0.985
PAMR1	-9.91	18	-1.61	0.0541	651	1.37	0.946	15780	0.985
TJP3	-9.9	18	-1.61	0.0542	652	1.37	0.946	15779	0.985
XPNPEP1	-9.9	18	-1.6	0.0544	653	1.37	0.946	15778	0.985
OR6N1	-8.08	12	-1.6	0.0545	654	1.37	0.946	15777	0.985
PRPF19	-9.61	17	-1.6	0.0546	655	1.37	0.945	15776	0.985
NFKBIZ	-9.88	18	-1.6	0.0548	656	1.37	0.945	15775	0.984
CTGF	-9.88	18	-1.6	0.0548	657	1.37	0.945	15774	0.984
ARHGEF10	-9.87	18	-1.6	0.0549	658	1.37	0.945	15773	0.985
PLA2G6	-9.87	18	-1.6	0.055	659	1.37	0.945	15772	0.984
PTGS1	-9.86	18	-1.6	0.0551	660	1.37	0.945	15771	0.984
ZFP36	-9.86	18	-1.6	0.0552	661	1.37	0.945	15770	0.984
KIAA0947	-9.84	18	-1.59	0.0557	662	1.38	0.944	15769	0.984
LUZP1	-9.83	18	-1.59	0.0558	663	1.38	0.944	15768	0.984
MGEA5	-9.83	18	-1.59	0.0559	664	1.38	0.944	15767	0.984
SLC9A3R1	-9.82	18	-1.59	0.0559	665	1.38	0.944	15766	0.984
SCGB3A2	-8.02	12	-1.59	0.0561	666	1.38	0.944	15765	0.984
NUDCD2	-5.67	6	-1.59	0.0561	667	1.38	0.944	15764	0.984
PNPLA8	-9.81	18	-1.59	0.0562	668	1.38	0.944	15763	0.984
CNTRL	-9.81	18	-1.59	0.0562	669	1.38	0.944	15762	0.984
CCDC3	-9.8	18	-1.59	0.0563	670	1.38	0.944	15761	0.984
SF3B3	-9.8	18	-1.59	0.0564	671	1.38	0.944	15760	0.984
RPP25L	-9.8	18	-1.59	0.0564	672	1.38	0.944	15759	0.984
KISS1R	-9.8	18	-1.58	0.0565	673	1.38	0.943	15758	0.984
LRRC8E	-9.79	18	-1.58	0.0566	674	1.38	0.943	15757	0.984
ADRA1A	-9.79	18	-1.58	0.0566	675	1.38	0.943	15756	0.984
MRPS9	-9.78	18	-1.58	0.057	676	1.38	0.943	15755	0.983
GPR133	-9.77	18	-1.58	0.0571	677	1.39	0.943	15754	0.983
CRCT1	-6.9	9	-1.58	0.0573	678	1.39	0.943	15753	0.983
SKP2	-9.75	18	-1.58	0.0576	679	1.39	0.942	15752	0.983
SERPINB1	-9.74	18	-1.57	0.0577	680	1.39	0.942	15751	0.983
PABPC1L	-9.72	18	-1.57	0.0582	681	1.4	0.942	15750	0.983
RCC2	-5.61	6	-1.57	0.0582	682	1.4	0.942	15749	0.983
COL9A2	-9.71	18	-1.57	0.0585	683	1.41	0.942	15748	0.982
ZFPM1	-9.7	18	-1.57	0.0585	684	1.41	0.941	15747	0.982
MRPL21	-9.7	18	-1.57	0.0587	685	1.41	0.941	15746	0.982
TRPM1	-9.7	18	-1.57	0.0587	686	1.41	0.941	15745	0.982
GTSE1	-9.69	18	-1.57	0.0588	687	1.41	0.941	15744	0.982
TIMM22	-9.69	18	-1.56	0.0589	688	1.41	0.941	15743	0.982
KLHL28	-9.68	18	-1.56	0.059	689	1.41	0.941	15742	0.982
DKK1	-9.68	18	-1.56	0.0591	690	1.41	0.941	15741	0.982
CHRD	-9.68	18	-1.56	0.0591	691	1.4	0.941	15740	0.982
ARHGAP11A	-6.85	9	-1.56	0.0591	692	1.4	0.941	15739	0.982
KIAA0319L	-9.68	18	-1.56	0.0591	693	1.4	0.941	15738	0.982
ZNF594	-5.59	6	-1.56	0.0591	694	1.4	0.941	15737	0.982
SLC24A3	-9.66	18	-1.56	0.0594	695	1.4	0.941	15736	0.982
ELOF1	-9.66	18	-1.56	0.0596	696	1.41	0.94	15735	0.982
STK32C	-9.65	18	-1.56	0.0598	697	1.41	0.94	15734	0.982
MNDA	-7.87	12	-1.55	0.06	698	1.41	0.94	15733	0.982
OCLN	-8.8	15	-1.55	0.06	699	1.41	0.94	15732	0.982
TGS1	-9.63	18	-1.55	0.0602	700	1.41	0.94	15731	0.982
TIAL1	-9.63	18	-1.55	0.0602	701	1.41	0.94	15730	0.982
PIANP	-8.79	15	-1.55	0.0603	702	1.41	0.94	15729	0.982
EDAR	-9.62	18	-1.55	0.0604	703	1.41	0.94	15728	0.982
TK1	-9.62	18	-1.55	0.0604	704	1.41	0.94	15727	0.982
MPPED2	-9.61	18	-1.55	0.0606	705	1.41	0.939	15726	0.981
JAK1	-9.61	18	-1.55	0.0607	706	1.41	0.939	15725	0.981
TONSL	-9.33	17	-1.55	0.0608	707	1.41	0.939	15724	0.981
SAFB2	-9.59	18	-1.55	0.061	708	1.42	0.939	15723	0.981
CRKL	-9.59	18	-1.55	0.0611	709	1.42	0.939	15722	0.981
TMC2	-9.59	18	-1.54	0.0612	710	1.42	0.939	15721	0.981
ADAT3	-7.83	12	-1.54	0.0612	711	1.41	0.939	15720	0.981
SLC17A7	-9.59	18	-1.54	0.0612	712	1.41	0.939	15719	0.981
TEAD3	-9.58	18	-1.54	0.0613	713	1.41	0.939	15718	0.981
MSMB	-5.53	6	-1.54	0.0613	714	1.41	0.939	15717	0.981
ATXN7L3	-9.57	18	-1.54	0.0617	715	1.42	0.938	15716	0.981
ZNF232	-8.73	15	-1.54	0.0617	716	1.42	0.938	15715	0.981
KIAA1432	-9.56	18	-1.54	0.0618	717	1.42	0.938	15714	0.981
ACVRL1	-9.56	18	-1.54	0.0618	718	1.41	0.938	15713	0.981
ISL1	-9.56	18	-1.54	0.0618	719	1.41	0.938	15712	0.981
CYP4F11	-9.56	18	-1.54	0.0619	720	1.41	0.938	15711	0.981
LAMB3	-9.56	18	-1.54	0.0619	721	1.41	0.938	15710	0.981
TCF25	-9.55	18	-1.54	0.062	722	1.41	0.938	15709	0.981
XRN2	-9.55	18	-1.54	0.0621	723	1.41	0.938	15708	0.981
BTBD2	-9.55	18	-1.54	0.0621	724	1.41	0.938	15707	0.981
RRAS	-9.54	18	-1.54	0.0623	725	1.41	0.938	15706	0.981
TSPAN17	-9.54	18	-1.54	0.0623	726	1.41	0.938	15705	0.981
PTPRS	-9.54	18	-1.54	0.0623	727	1.41	0.938	15704	0.981
AIP	-9.53	18	-1.53	0.0625	728	1.41	0.937	15703	0.981
PRR24	-5.5	6	-1.53	0.0626	729	1.41	0.937	15702	0.981
C16orf62	-9.53	18	-1.53	0.0626	730	1.41	0.937	15701	0.981
SLCO1A2	-7.78	12	-1.53	0.0627	731	1.41	0.937	15700	0.981
C15orf43	-7.77	12	-1.53	0.0627	732	1.41	0.937	15699	0.981
SPAG17	-9.52	18	-1.53	0.0627	733	1.41	0.937	15698	0.981
VASH2	-9.51	18	-1.53	0.063	734	1.41	0.937	15697	0.981
VSIG2	-9.51	18	-1.53	0.063	735	1.41	0.937	15696	0.981
GJC3	-8.68	15	-1.53	0.0631	736	1.41	0.937	15695	0.981
MCM2	-9.5	18	-1.53	0.0632	737	1.41	0.937	15694	0.981
IL5RA	-5.48	6	-1.53	0.0632	738	1.41	0.937	15693	0.981
KCTD20	-9.5	18	-1.53	0.0633	739	1.41	0.937	15692	0.981
BTK	-9.5	18	-1.53	0.0633	740	1.41	0.937	15691	0.981
CCDC154	-9.49	18	-1.53	0.0635	741	1.41	0.936	15690	0.981
AFAP1	-9.49	18	-1.53	0.0636	742	1.41	0.936	15689	0.981
RBM12	-8.65	15	-1.52	0.0637	743	1.41	0.936	15688	0.981
ZNF74	-9.48	18	-1.52	0.0638	744	1.41	0.936	15687	0.981
YTHDF1	-9.48	18	-1.52	0.0638	745	1.41	0.936	15686	0.981
FKBP15	-9.47	18	-1.52	0.0638	746	1.41	0.936	15685	0.981
TRAIP	-9.47	18	-1.52	0.0639	747	1.41	0.936	15684	0.981
MYL7	-8.65	15	-1.52	0.0639	748	1.4	0.936	15683	0.981
SNW1	-8.65	15	-1.52	0.0639	749	1.4	0.936	15682	0.981
NMD3	-5.47	6	-1.52	0.064	750	1.4	0.936	15681	0.981
GMPPB	-9.47	18	-1.52	0.064	751	1.4	0.936	15680	0.981
CDCA2	-9.47	18	-1.52	0.064	752	1.4	0.936	15679	0.981
SPARC	-9.47	18	-1.52	0.0641	753	1.4	0.936	15678	0.981
CDK6	-9.47	18	-1.52	0.0641	754	1.4	0.936	15677	0.981
PAX5	-9.46	18	-1.52	0.0641	755	1.4	0.936	15676	0.981
ABCD4	-9.46	18	-1.52	0.0642	756	1.4	0.936	15675	0.981
TEX29	-9.46	18	-1.52	0.0643	757	1.4	0.936	15674	0.981
METTL21C	-9.46	18	-1.52	0.0643	758	1.39	0.936	15673	0.981
GNRH1	-7.72	12	-1.52	0.0643	759	1.39	0.936	15672	0.981
NDUFAF7	-9.45	18	-1.52	0.0644	760	1.39	0.936	15671	0.981
CHORDC1	-8.63	15	-1.52	0.0644	761	1.39	0.936	15670	0.981
OR4C15	-5.45	6	-1.52	0.0645	762	1.39	0.935	15669	0.981
TMEM63B	-9.44	18	-1.52	0.0647	763	1.39	0.935	15668	0.981
CCDC136	-9.44	18	-1.52	0.0647	764	1.39	0.935	15667	0.981
PGPEP1	-9.44	18	-1.52	0.0648	765	1.39	0.935	15666	0.981
LTB	-8.61	15	-1.52	0.0648	766	1.39	0.935	15665	0.981
ACSM2B	-6.67	9	-1.52	0.0648	767	1.39	0.935	15664	0.981
PGR	-9.43	18	-1.52	0.0649	768	1.39	0.935	15663	0.981
MARS	-9.43	18	-1.51	0.065	769	1.39	0.935	15662	0.981
TMEM17	-7.69	12	-1.51	0.0652	770	1.39	0.935	15661	0.981
GUSB	-9.41	18	-1.51	0.0655	771	1.4	0.935	15660	0.98
MTHFD1	-9.4	18	-1.51	0.0656	772	1.4	0.934	15659	0.98
VPREB3	-8.58	15	-1.51	0.0656	773	1.39	0.934	15658	0.98
ZNF251	-9.4	18	-1.51	0.0656	774	1.39	0.934	15657	0.981
EBLN2	-5.43	6	-1.51	0.0656	775	1.39	0.934	15656	0.981
SCN3B	-9.4	18	-1.51	0.0656	776	1.39	0.934	15655	0.981
UBOX5	-9.4	18	-1.51	0.0657	777	1.39	0.934	15654	0.981
ZRSR2	-6.64	9	-1.51	0.0658	778	1.39	0.934	15653	0.981
CTIF	-9.39	18	-1.51	0.0658	779	1.39	0.934	15652	0.981
DUS1L	-9.39	18	-1.51	0.0659	780	1.39	0.934	15651	0.981
METTL7B	-9.39	18	-1.51	0.066	781	1.39	0.934	15650	0.981
CPEB4	-9.39	18	-1.51	0.066	782	1.39	0.934	15649	0.981
ACTA2	-9.38	18	-1.51	0.066	783	1.39	0.934	15648	0.981
EVI5	-9.38	18	-1.51	0.066	784	1.38	0.934	15647	0.981
VIMP	-9.38	18	-1.51	0.066	785	1.38	0.934	15646	0.981
KARS	-9.38	18	-1.5	0.0662	786	1.38	0.934	15645	0.981
RPP30	-8.56	15	-1.5	0.0662	787	1.38	0.934	15644	0.981
SNX18	-9.37	18	-1.5	0.0662	788	1.38	0.934	15643	0.981
PGAM2	-9.37	18	-1.5	0.0663	789	1.38	0.934	15642	0.981
AP4E1	-9.37	18	-1.5	0.0665	790	1.38	0.934	15641	0.981
H2AFJ	-8.55	15	-1.5	0.0665	791	1.38	0.933	15640	0.981
ABCB4	-9.36	18	-1.5	0.0667	792	1.38	0.933	15639	0.98
SDE2	-9.34	18	-1.5	0.067	793	1.39	0.933	15638	0.98
HOXD11	-9.34	18	-1.5	0.0671	794	1.39	0.933	15637	0.98
C1orf56	-7.62	12	-1.5	0.0672	795	1.39	0.933	15636	0.98
ZBTB24	-9.33	18	-1.5	0.0674	796	1.39	0.933	15635	0.98
CITED1	-8.52	15	-1.5	0.0674	797	1.39	0.933	15634	0.98
OR2AK2	-8.51	15	-1.49	0.0675	798	1.39	0.933	15633	0.98
CABP5	-6.59	9	-1.49	0.0675	799	1.39	0.933	15632	0.98
TUBG1	-6.59	9	-1.49	0.0676	800	1.39	0.932	15631	0.98
NR2F1	-9.32	18	-1.49	0.0677	801	1.39	0.932	15630	0.98
FAM46D	-5.38	6	-1.49	0.0677	802	1.39	0.932	15629	0.98
WDR18	-9.05	17	-1.49	0.0678	803	1.39	0.932	15628	0.98
BLOC1S5	-9.31	18	-1.49	0.0678	804	1.39	0.932	15627	0.98
OLFML2B	-9.31	18	-1.49	0.0679	805	1.39	0.932	15626	0.98
NUDT16L1	-9.31	18	-1.49	0.068	806	1.39	0.932	15625	0.98
SIRPB1	-8.49	15	-1.49	0.068	807	1.38	0.932	15624	0.98
GUCA2B	-7.6	12	-1.49	0.068	808	1.38	0.932	15623	0.98
PRR9	-5.37	6	-1.49	0.068	809	1.38	0.932	15622	0.98
NOL10	-9.3	18	-1.49	0.0681	810	1.38	0.932	15621	0.98
SHC4	-9.3	18	-1.49	0.0681	811	1.38	0.932	15620	0.98
MARK4	-9.3	18	-1.49	0.0682	812	1.38	0.932	15619	0.98
PACSIN1	-9.29	18	-1.49	0.0683	813	1.38	0.932	15618	0.98
U2AF1	-6.57	9	-1.49	0.0683	814	1.38	0.932	15617	0.98
HOXA11	-9.29	18	-1.49	0.0684	815	1.38	0.932	15616	0.98
CD79B	-9.29	18	-1.49	0.0685	816	1.38	0.932	15615	0.98
CLK3	-9.27	18	-1.48	0.0688	817	1.38	0.931	15614	0.98
CHD8	-9.27	18	-1.48	0.0688	818	1.38	0.931	15613	0.98
INPP4B	-9.27	18	-1.48	0.0689	819	1.38	0.931	15612	0.98
GALNT18	-9.27	18	-1.48	0.0689	820	1.38	0.931	15611	0.98
ZFP3	-6.55	9	-1.48	0.0691	821	1.38	0.931	15610	0.98
OR4X1	-7.56	12	-1.48	0.0692	822	1.38	0.931	15609	0.98
PLEKHO2	-9.25	18	-1.48	0.0693	823	1.38	0.931	15608	0.98
SZT2	-9.25	18	-1.48	0.0693	824	1.38	0.931	15607	0.98
HIVEP1	-9.25	18	-1.48	0.0694	825	1.38	0.931	15606	0.98
OC90	-9.25	18	-1.48	0.0694	826	1.38	0.931	15605	0.98
RICTOR	-9.24	18	-1.48	0.0695	827	1.38	0.931	15604	0.98
KCNA4	-8.44	15	-1.48	0.0695	828	1.38	0.93	15603	0.98
C18orf21	-9.24	18	-1.48	0.0696	829	1.38	0.93	15602	0.98
GPN1	-9.24	18	-1.48	0.0696	830	1.38	0.93	15601	0.98
RBM38	-9.24	18	-1.48	0.0696	831	1.38	0.93	15600	0.98
TAF4	-9.24	18	-1.48	0.0697	832	1.38	0.93	15599	0.98
C6orf170	-9.23	18	-1.48	0.0699	833	1.38	0.93	15598	0.98
SKAP2	-6.53	9	-1.48	0.0699	834	1.38	0.93	15597	0.98
NOL3	-9.22	18	-1.48	0.07	835	1.38	0.93	15596	0.98
POLD3	-9.21	18	-1.47	0.0704	836	1.38	0.93	15595	0.979
PEX13	-9.21	18	-1.47	0.0705	837	1.38	0.93	15594	0.979
ASIP	-7.51	12	-1.47	0.0706	838	1.38	0.929	15593	0.979
FBXO36	-7.51	12	-1.47	0.0706	839	1.38	0.929	15592	0.979
DNAJA2	-9.18	18	-1.47	0.071	840	1.39	0.929	15591	0.979
PNP	-9.18	18	-1.47	0.0711	841	1.39	0.929	15590	0.979
STOML2	-9.17	18	-1.47	0.0714	842	1.39	0.929	15589	0.979
FAM83D	-9.17	18	-1.46	0.0715	843	1.39	0.929	15588	0.979
ABCF1	-8.37	15	-1.46	0.0715	844	1.39	0.929	15587	0.979
CENPW	-8.36	15	-1.46	0.0716	845	1.39	0.928	15586	0.979
RHOBTB2	-9.15	18	-1.46	0.0719	846	1.4	0.928	15585	0.978
XDH	-9.14	18	-1.46	0.0721	847	1.4	0.928	15584	0.978
ZNF26	-7.47	12	-1.46	0.0721	848	1.4	0.928	15583	0.978
QRFPR	-9.14	18	-1.46	0.0721	849	1.4	0.928	15582	0.978
ISLR2	-9.14	18	-1.46	0.0721	850	1.39	0.928	15581	0.978
CHD5	-9.14	18	-1.46	0.0721	851	1.39	0.928	15580	0.978
CCP110	-9.14	18	-1.46	0.0722	852	1.39	0.928	15579	0.979
GLOD5	-9.14	18	-1.46	0.0722	853	1.39	0.928	15578	0.979
OIP5	-9.13	18	-1.46	0.0725	854	1.4	0.927	15577	0.978
STMN2	-5.27	6	-1.46	0.0725	855	1.39	0.927	15576	0.978
RIMS4	-9.12	18	-1.46	0.0726	856	1.39	0.927	15575	0.978
EXT2	-9.12	18	-1.46	0.0726	857	1.39	0.927	15574	0.978
CD40	-9.12	18	-1.46	0.0727	858	1.39	0.927	15573	0.978
CCL5	-8.32	15	-1.45	0.073	859	1.4	0.927	15572	0.978
KIAA1161	-8.31	15	-1.45	0.073	860	1.39	0.927	15571	0.978
HESX1	-5.25	6	-1.45	0.0733	861	1.4	0.927	15570	0.978
HOXC6	-7.42	12	-1.45	0.0735	862	1.4	0.926	15569	0.978
LDLRAP1	-9.08	18	-1.45	0.0737	863	1.4	0.926	15568	0.978
TXNL4B	-6.42	9	-1.45	0.0737	864	1.4	0.926	15567	0.978
KIF2C	-9.08	18	-1.45	0.0738	865	1.4	0.926	15566	0.978
NDUFA10	-9.08	18	-1.45	0.0739	866	1.4	0.926	15565	0.978
ZNF821	-9.07	18	-1.45	0.0739	867	1.4	0.926	15564	0.978
ECT2	-9.07	18	-1.45	0.0741	868	1.4	0.926	15563	0.978
SUPT20H	-9.06	18	-1.44	0.0743	869	1.41	0.926	15562	0.977
TJP2	-9.06	18	-1.44	0.0743	870	1.4	0.926	15561	0.977
OR2Y1	-6.4	9	-1.44	0.0745	871	1.41	0.925	15560	0.977
WARS	-8.26	15	-1.44	0.0746	872	1.41	0.925	15559	0.977
FUS	-9.04	18	-1.44	0.0748	873	1.41	0.925	15558	0.977
ECSIT	-9.04	18	-1.44	0.0748	874	1.41	0.925	15557	0.977
PADI1	-9.03	18	-1.44	0.0751	875	1.41	0.925	15556	0.977
TRIB1	-9.03	18	-1.44	0.0751	876	1.41	0.925	15555	0.977
LARP6	-9.03	18	-1.44	0.0752	877	1.41	0.925	15554	0.977
NLRP9	-9.03	18	-1.44	0.0752	878	1.41	0.925	15553	0.977
C7orf26	-9.02	18	-1.44	0.0753	879	1.41	0.925	15552	0.977
FBXL7	-9.02	18	-1.44	0.0754	880	1.41	0.925	15551	0.977
SLC41A2	-7.36	12	-1.44	0.0754	881	1.41	0.925	15550	0.977
VSTM2B	-9.02	18	-1.44	0.0754	882	1.41	0.925	15549	0.977
TCN2	-9.01	18	-1.44	0.0755	883	1.41	0.924	15548	0.977
ESRRA	-9.01	18	-1.44	0.0755	884	1.4	0.924	15547	0.977
VPS39	-9.01	18	-1.44	0.0755	885	1.4	0.924	15546	0.977
CAPS	-9.01	18	-1.43	0.0757	886	1.4	0.924	15545	0.977
HOXB6	-9.01	18	-1.43	0.0757	887	1.4	0.924	15544	0.977
SEL1L	-9.01	18	-1.43	0.0757	888	1.4	0.924	15543	0.977
SH3YL1	-9.01	18	-1.43	0.0757	889	1.4	0.924	15542	0.977
OVOL3	-8.99	18	-1.43	0.0761	890	1.4	0.924	15541	0.977
RALGAPB	-8.99	18	-1.43	0.0761	891	1.4	0.924	15540	0.977
CFHR5	-8.99	18	-1.43	0.0761	892	1.4	0.924	15539	0.977
NUP133	-8.99	18	-1.43	0.0762	893	1.4	0.924	15538	0.977
SCTR	-8.99	18	-1.43	0.0763	894	1.4	0.924	15537	0.977
MMP24	-8.98	18	-1.43	0.0764	895	1.4	0.924	15536	0.977
DHDDS	-8.2	15	-1.43	0.0764	896	1.4	0.924	15535	0.977
RCAN1	-8.98	18	-1.43	0.0764	897	1.4	0.924	15534	0.977
EPC1	-8.98	18	-1.43	0.0764	898	1.4	0.924	15533	0.977
CYP1A2	-8.98	18	-1.43	0.0764	899	1.4	0.924	15532	0.977
ZNF546	-8.98	18	-1.43	0.0765	900	1.4	0.923	15531	0.977
NSD1	-8.97	18	-1.43	0.0767	901	1.4	0.923	15530	0.977
CCNI	-8.97	18	-1.43	0.0767	902	1.4	0.923	15529	0.977
CDC73	-8.97	18	-1.43	0.0767	903	1.4	0.923	15528	0.977
PMVK	-8.97	18	-1.43	0.0767	904	1.39	0.923	15527	0.977
MSRA	-8.96	18	-1.43	0.0771	905	1.4	0.923	15526	0.977
PIK3R4	-8.96	18	-1.42	0.0771	906	1.4	0.923	15525	0.977
GADD45B	-8.95	18	-1.42	0.0773	907	1.4	0.923	15524	0.977
POLD4	-6.33	9	-1.42	0.0774	908	1.4	0.923	15523	0.977
TRPA1	-8.17	15	-1.42	0.0774	909	1.4	0.923	15522	0.977
STXBP2	-8.94	18	-1.42	0.0777	910	1.4	0.922	15521	0.976
ARL6IP5	-8.15	15	-1.42	0.078	911	1.41	0.922	15520	0.976
TNNC1	-8.15	15	-1.42	0.078	912	1.41	0.922	15519	0.976
YTHDF2	-7.28	12	-1.42	0.0783	913	1.41	0.922	15518	0.976
ORMDL2	-7.28	12	-1.42	0.0784	914	1.41	0.922	15517	0.976
ZNF791	-5.14	6	-1.42	0.0785	915	1.41	0.922	15516	0.976
SSR1	-8.91	18	-1.42	0.0785	916	1.41	0.922	15515	0.976
SPHKAP	-8.91	18	-1.42	0.0785	917	1.41	0.921	15514	0.976
PRLH	-7.27	12	-1.41	0.0785	918	1.41	0.921	15513	0.976
DCDC2B	-8.9	18	-1.41	0.0786	919	1.4	0.921	15512	0.976
PNPT1	-6.3	9	-1.41	0.0786	920	1.4	0.921	15511	0.976
DNAJC5	-8.9	18	-1.41	0.0786	921	1.4	0.921	15510	0.976
HNRNPF	-8.13	15	-1.41	0.0786	922	1.4	0.921	15509	0.976
KCNJ6	-8.12	15	-1.41	0.0788	923	1.4	0.921	15508	0.976
TOX2	-8.89	18	-1.41	0.0789	924	1.4	0.921	15507	0.976
SOCS1	-8.12	15	-1.41	0.079	925	1.4	0.921	15506	0.976
MMEL1	-8.89	18	-1.41	0.0791	926	1.4	0.921	15505	0.976
ASPSCR1	-8.88	18	-1.41	0.0793	927	1.4	0.921	15504	0.976
UTP18	-7.53	13	-1.41	0.0796	928	1.41	0.92	15503	0.975
ZHX3	-8.86	18	-1.41	0.0797	929	1.41	0.92	15502	0.975
CCDC135	-8.86	18	-1.41	0.0799	930	1.41	0.92	15501	0.975
FOXP4	-8.85	18	-1.4	0.08	931	1.41	0.92	15500	0.975
ACSL6	-8.85	18	-1.4	0.08	932	1.41	0.92	15499	0.975
RPIA	-8.85	18	-1.4	0.0802	933	1.41	0.92	15498	0.975
TMEM54	-8.85	18	-1.4	0.0802	934	1.41	0.92	15497	0.975
COL20A1	-8.83	18	-1.4	0.0806	935	1.42	0.919	15496	0.975
STIP1	-8.83	18	-1.4	0.0806	936	1.41	0.919	15495	0.975
SLC39A9	-8.82	18	-1.4	0.0811	937	1.42	0.919	15494	0.974
ATXN7L3B	-7.2	12	-1.4	0.0811	938	1.42	0.919	15493	0.974
NCOA6	-8.81	18	-1.4	0.0811	939	1.42	0.919	15492	0.975
CEBPE	-8.81	18	-1.4	0.0812	940	1.42	0.919	15491	0.975
PPP1R32	-8.81	18	-1.4	0.0812	941	1.42	0.919	15490	0.975
SWSAP1	-8.8	18	-1.4	0.0814	942	1.42	0.919	15489	0.974
SERPINB10	-8.04	15	-1.4	0.0814	943	1.42	0.919	15488	0.974
SUZ12	-8.03	15	-1.39	0.0816	944	1.42	0.918	15487	0.974
CCDC94	-8.79	18	-1.39	0.0817	945	1.42	0.918	15486	0.974
SCRN1	-8.79	18	-1.39	0.0817	946	1.42	0.918	15485	0.974
IGSF3	-8.79	18	-1.39	0.0817	947	1.42	0.918	15484	0.974
ANPEP	-8.79	18	-1.39	0.0818	948	1.42	0.918	15483	0.974
EFNA3	-8.02	15	-1.39	0.082	949	1.42	0.918	15482	0.974
MORN4	-8.78	18	-1.39	0.0821	950	1.42	0.918	15481	0.974
CELF6	-8.78	18	-1.39	0.0821	951	1.42	0.918	15480	0.974
CLCC1	-8.78	18	-1.39	0.0822	952	1.42	0.918	15479	0.974
OIT3	-8.78	18	-1.39	0.0822	953	1.42	0.918	15478	0.974
GRAMD2	-8.77	18	-1.39	0.0823	954	1.42	0.918	15477	0.974
NOP14	-8.77	18	-1.39	0.0823	955	1.42	0.918	15476	0.974
TBCEL	-8.77	18	-1.39	0.0823	956	1.41	0.918	15475	0.974
ALDH1L2	-8.77	18	-1.39	0.0823	957	1.41	0.918	15474	0.974
OR8B8	-6.2	9	-1.39	0.0823	958	1.41	0.918	15473	0.974
SLC6A19	-8.76	18	-1.39	0.0826	959	1.41	0.917	15472	0.974
OGFR	-8.76	18	-1.39	0.0826	960	1.41	0.917	15471	0.974
HES2	-7.99	15	-1.39	0.0828	961	1.41	0.917	15470	0.974
COL4A3BP	-8.76	18	-1.39	0.0828	962	1.41	0.917	15469	0.974
ZNF239	-7.15	12	-1.39	0.0829	963	1.41	0.917	15468	0.974
MAD2L2	-8.75	18	-1.38	0.083	964	1.42	0.917	15467	0.974
CCDC85C	-8.74	18	-1.38	0.0833	965	1.42	0.917	15466	0.974
CCDC109B	-8.74	18	-1.38	0.0833	966	1.42	0.917	15465	0.974
SEZ6L2	-8.73	18	-1.38	0.0834	967	1.42	0.917	15464	0.974
ZNF160	-7.13	12	-1.38	0.0835	968	1.42	0.916	15463	0.974
SMAD3	-8.72	18	-1.38	0.0837	969	1.42	0.916	15462	0.974
FPR3	-7.12	12	-1.38	0.084	970	1.42	0.916	15461	0.973
SLC34A1	-8.71	18	-1.38	0.0842	971	1.42	0.916	15460	0.973
FBP1	-8.71	18	-1.38	0.0842	972	1.42	0.916	15459	0.973
SKA2	-7.95	15	-1.38	0.0843	973	1.42	0.916	15458	0.973
FH	-8.7	18	-1.38	0.0843	974	1.42	0.916	15457	0.973
NELL2	-8.7	18	-1.38	0.0843	975	1.42	0.916	15456	0.973
DBX2	-8.7	18	-1.38	0.0844	976	1.42	0.916	15455	0.973
SCN10A	-8.7	18	-1.38	0.0844	977	1.42	0.916	15454	0.973
STMND1	-7.94	15	-1.38	0.0845	978	1.42	0.915	15453	0.973
LFNG	-8.69	18	-1.37	0.0846	979	1.42	0.915	15452	0.973
GALE	-8.69	18	-1.37	0.0848	980	1.42	0.915	15451	0.973
RCOR2	-8.69	18	-1.37	0.0848	981	1.42	0.915	15450	0.973
MS4A6A	-7.09	12	-1.37	0.0849	982	1.42	0.915	15449	0.973
GNL3	-8.68	18	-1.37	0.0849	983	1.42	0.915	15448	0.973
ANGPTL3	-8.68	18	-1.37	0.0849	984	1.42	0.915	15447	0.973
DMXL2	-8.68	18	-1.37	0.0851	985	1.42	0.915	15446	0.973
CRAMP1L	-8.68	18	-1.37	0.0851	986	1.42	0.915	15445	0.973
ADCY9	-8.67	18	-1.37	0.0852	987	1.42	0.915	15444	0.973
COL4A1	-8.67	18	-1.37	0.0853	988	1.42	0.915	15443	0.973
SYP	-8.66	18	-1.37	0.0855	989	1.42	0.915	15442	0.973
BRD9	-8.66	18	-1.37	0.0856	990	1.42	0.914	15441	0.973
ADAM9	-8.65	18	-1.37	0.0858	991	1.42	0.914	15440	0.973
RPS6KA4	-8.65	18	-1.37	0.0859	992	1.42	0.914	15439	0.973
PI4KB	-8.63	18	-1.36	0.0865	993	1.43	0.914	15438	0.972
RIPPLY1	-7.88	15	-1.36	0.0865	994	1.43	0.914	15437	0.972
NCAPD3	-8.63	18	-1.36	0.0865	995	1.43	0.914	15436	0.972
SMYD5	-8.63	18	-1.36	0.0865	996	1.43	0.913	15435	0.972
HDGF	-8.63	18	-1.36	0.0866	997	1.43	0.913	15434	0.972
STAT1	-8.63	18	-1.36	0.0866	998	1.43	0.913	15433	0.972
TWIST2	-8.62	18	-1.36	0.0867	999	1.43	0.913	15432	0.972
BPIFB1	-8.62	18	-1.36	0.0868	1000	1.43	0.913	15431	0.972
TRIM26	-8.62	18	-1.36	0.0868	1001	1.42	0.913	15430	0.972
TNFAIP6	-7.04	12	-1.36	0.0869	1002	1.42	0.913	15429	0.972
APEX2	-8.62	18	-1.36	0.087	1003	1.42	0.913	15428	0.972
BECN1	-7.86	15	-1.36	0.087	1004	1.42	0.913	15427	0.972
MESP1	-8.61	18	-1.36	0.0873	1005	1.43	0.913	15426	0.972
MON1A	-8.6	18	-1.36	0.0873	1006	1.43	0.913	15425	0.972
SRSF11	-8.6	18	-1.36	0.0875	1007	1.43	0.912	15424	0.972
TRIO	-8.59	18	-1.36	0.0876	1008	1.43	0.912	15423	0.972
USP22	-8.58	18	-1.35	0.0879	1009	1.43	0.912	15422	0.972
HIVEP3	-8.58	18	-1.35	0.088	1010	1.43	0.912	15421	0.972
PLCD4	-8.58	18	-1.35	0.0881	1011	1.43	0.912	15420	0.972
ALS2CR11	-8.57	18	-1.35	0.0882	1012	1.43	0.912	15419	0.972
NAIF1	-8.57	18	-1.35	0.0882	1013	1.43	0.912	15418	0.972
MLEC	-8.57	18	-1.35	0.0883	1014	1.43	0.912	15417	0.972
UBALD2	-4.95	6	-1.35	0.0883	1015	1.43	0.912	15416	0.972
CFH	-8.57	18	-1.35	0.0884	1016	1.43	0.912	15415	0.972
PUF60	-8.57	18	-1.35	0.0885	1017	1.43	0.912	15414	0.972
RC3H1	-8.56	18	-1.35	0.0885	1018	1.43	0.911	15413	0.972
CAPN11	-8.56	18	-1.35	0.0886	1019	1.43	0.911	15412	0.972
DEF8	-8.56	18	-1.35	0.0887	1020	1.43	0.911	15411	0.972
MAPK8IP3	-8.56	18	-1.35	0.0888	1021	1.43	0.911	15410	0.972
GABRE	-8.55	18	-1.35	0.0888	1022	1.43	0.911	15409	0.972
TECRL	-8.55	18	-1.35	0.0889	1023	1.43	0.911	15408	0.971
PIP5K1B	-8.55	18	-1.35	0.0889	1024	1.43	0.911	15407	0.972
KIR3DL2	-4.94	6	-1.35	0.0889	1025	1.43	0.911	15406	0.972
UXS1	-8.54	18	-1.35	0.0891	1026	1.43	0.911	15405	0.971
BAX	-8.54	18	-1.35	0.0891	1027	1.43	0.911	15404	0.972
AARSD1	-8.54	18	-1.34	0.0893	1028	1.43	0.911	15403	0.971
MIS18BP1	-8.54	18	-1.34	0.0894	1029	1.43	0.911	15402	0.971
CTTN	-8.53	18	-1.34	0.0894	1030	1.43	0.911	15401	0.971
SERPINB7	-8.53	18	-1.34	0.0895	1031	1.43	0.91	15400	0.971
FTSJ1	-8.29	17	-1.34	0.0896	1032	1.43	0.91	15399	0.971
FAM26F	-7.78	15	-1.34	0.0899	1033	1.43	0.91	15398	0.971
SIL1	-8.52	18	-1.34	0.0899	1034	1.43	0.91	15397	0.971
TAF6	-8.51	18	-1.34	0.0901	1035	1.43	0.91	15396	0.971
SKI	-8.51	18	-1.34	0.0901	1036	1.43	0.91	15395	0.971
WDR62	-8.51	18	-1.34	0.0902	1037	1.43	0.91	15394	0.971
SERPINB9	-8.51	18	-1.34	0.0903	1038	1.43	0.91	15393	0.971
CTSZ	-8.5	18	-1.34	0.0905	1039	1.43	0.91	15392	0.971
PRSS57	-8.5	18	-1.34	0.0906	1040	1.43	0.909	15391	0.971
KLHDC7B	-7.75	15	-1.34	0.0907	1041	1.43	0.909	15390	0.971
CREB3L3	-8.49	18	-1.34	0.0908	1042	1.43	0.909	15389	0.971
SRRM2	-8.49	18	-1.34	0.0908	1043	1.43	0.909	15388	0.971
TMEM141	-6	9	-1.34	0.0908	1044	1.43	0.909	15387	0.971
MECR	-8.49	18	-1.34	0.0909	1045	1.43	0.909	15386	0.971
CD3EAP	-8.48	18	-1.33	0.091	1046	1.43	0.909	15385	0.971
CTDSPL	-8.48	18	-1.33	0.091	1047	1.43	0.909	15384	0.971
CLPTM1	-8.48	18	-1.33	0.091	1048	1.43	0.909	15383	0.971
CIC	-8.48	18	-1.33	0.0911	1049	1.43	0.909	15382	0.971
FBXO31	-8.48	18	-1.33	0.0911	1050	1.43	0.909	15381	0.971
EWSR1	-8.48	18	-1.33	0.0912	1051	1.42	0.909	15380	0.971
AP4M1	-8.48	18	-1.33	0.0912	1052	1.42	0.909	15379	0.971
ISOC2	-8.48	18	-1.33	0.0912	1053	1.42	0.909	15378	0.971
STXBP5L	-8.48	18	-1.33	0.0912	1054	1.42	0.909	15377	0.971
MCPH1	-8.47	18	-1.33	0.0913	1055	1.42	0.909	15376	0.971
SIPA1	-8.47	18	-1.33	0.0914	1056	1.42	0.909	15375	0.971
TC2N	-6.91	12	-1.33	0.0918	1057	1.43	0.908	15374	0.971
ELK4	-7.72	15	-1.33	0.0919	1058	1.43	0.908	15373	0.971
TMEM81	-6.9	12	-1.33	0.0919	1059	1.43	0.908	15372	0.971
AHCY	-6.9	12	-1.33	0.0921	1060	1.43	0.908	15371	0.97
DCLRE1B	-8.45	18	-1.33	0.0921	1061	1.43	0.908	15370	0.971
HBS1L	-8.45	18	-1.33	0.0921	1062	1.43	0.908	15369	0.971
PKNOX1	-8.44	18	-1.33	0.0923	1063	1.43	0.908	15368	0.97
CERS2	-8.44	18	-1.33	0.0923	1064	1.43	0.908	15367	0.97
ZNF446	-8.44	18	-1.33	0.0924	1065	1.43	0.908	15366	0.97
SEMA6B	-8.44	18	-1.33	0.0925	1066	1.43	0.908	15365	0.97
HNRNPD	-7.7	15	-1.33	0.0925	1067	1.42	0.908	15364	0.97
ZNF574	-8.43	18	-1.32	0.0926	1068	1.42	0.907	15363	0.97
JMJD6	-8.43	18	-1.32	0.0927	1069	1.42	0.907	15362	0.97
LRRC33	-8.42	18	-1.32	0.0929	1070	1.43	0.907	15361	0.97
PLA2G2D	-8.42	18	-1.32	0.093	1071	1.43	0.907	15360	0.97
NOX4	-8.42	18	-1.32	0.093	1072	1.43	0.907	15359	0.97
GABRA3	-8.41	18	-1.32	0.0932	1073	1.43	0.907	15358	0.97
MYO1E	-8.41	18	-1.32	0.0932	1074	1.43	0.907	15357	0.97
WSB1	-6.87	12	-1.32	0.0933	1075	1.43	0.907	15356	0.97
DIO1	-8.41	18	-1.32	0.0933	1076	1.42	0.907	15355	0.97
TMEM108	-8.41	18	-1.32	0.0934	1077	1.43	0.907	15354	0.97
UROD	-7.92	16	-1.32	0.0935	1078	1.43	0.906	15353	0.97
NCKIPSD	-8.4	18	-1.32	0.0935	1079	1.42	0.906	15352	0.97
SF3B1	-8.4	18	-1.32	0.0935	1080	1.42	0.906	15351	0.97
RCCD1	-8.4	18	-1.32	0.0935	1081	1.42	0.906	15350	0.97
SEC14L5	-8.4	18	-1.32	0.0936	1082	1.42	0.906	15349	0.97
E2F8	-8.4	18	-1.32	0.0936	1083	1.42	0.906	15348	0.97
RBP7	-5.94	9	-1.32	0.0937	1084	1.42	0.906	15347	0.97
OR56A3	-4.85	6	-1.32	0.0937	1085	1.42	0.906	15346	0.97
RPN2	-8.4	18	-1.32	0.0937	1086	1.42	0.906	15345	0.97
WNT9B	-8.4	18	-1.32	0.0937	1087	1.42	0.906	15344	0.97
YEATS4	-5.24	7	-1.32	0.0937	1088	1.42	0.906	15343	0.97
CSTF3	-8.39	18	-1.32	0.0939	1089	1.42	0.906	15342	0.97
AARD	-7.66	15	-1.32	0.0941	1090	1.42	0.906	15341	0.97
ADAM2	-8.39	18	-1.32	0.0941	1091	1.42	0.906	15340	0.97
TBL2	-8.38	18	-1.32	0.0942	1092	1.42	0.906	15339	0.97
OR8D1	-5.93	9	-1.31	0.0943	1093	1.42	0.906	15338	0.97
CCDC91	-4.83	6	-1.31	0.0945	1094	1.42	0.906	15337	0.97
LYG1	-7.64	15	-1.31	0.0945	1095	1.42	0.906	15336	0.97
ZFP62	-7.64	15	-1.31	0.0945	1096	1.42	0.905	15335	0.97
PNKP	-8.37	18	-1.31	0.0947	1097	1.42	0.905	15334	0.97
KAT8	-8.13	17	-1.31	0.0947	1098	1.42	0.905	15333	0.97
TIMMDC1	-7.64	15	-1.31	0.0947	1099	1.42	0.905	15332	0.97
GPR78	-8.36	18	-1.31	0.0949	1100	1.42	0.905	15331	0.97
DIEXF	-8.36	18	-1.31	0.0949	1101	1.42	0.905	15330	0.97
KLHDC10	-8.36	18	-1.31	0.095	1102	1.42	0.905	15329	0.97
TADA3	-8.35	18	-1.31	0.0951	1103	1.42	0.905	15328	0.97
DDHD1	-8.35	18	-1.31	0.0952	1104	1.42	0.905	15327	0.97
AMBP	-8.35	18	-1.31	0.0953	1105	1.42	0.905	15326	0.97
EIF4E3	-7.62	15	-1.31	0.0953	1106	1.42	0.905	15325	0.97
FBLIM1	-7.62	15	-1.31	0.0954	1107	1.42	0.905	15324	0.97
ZMAT5	-6.81	12	-1.31	0.0955	1108	1.42	0.905	15323	0.97
AADACL2	-5.89	9	-1.3	0.096	1109	1.42	0.904	15322	0.969
HMG20A	-8.32	18	-1.3	0.0961	1110	1.42	0.904	15321	0.969
SMIM9	-6.79	12	-1.3	0.0962	1111	1.42	0.904	15320	0.969
SPTSSA	-4.8	6	-1.3	0.0964	1112	1.42	0.904	15319	0.969
CNOT11	-8.31	18	-1.3	0.0967	1113	1.43	0.903	15318	0.969
TNR	-8.3	18	-1.3	0.0967	1114	1.43	0.903	15317	0.969
CTH	-8.3	18	-1.3	0.0969	1115	1.43	0.903	15316	0.969
ACCSL	-8.3	18	-1.3	0.0969	1116	1.43	0.903	15315	0.969
C7orf49	-7.57	15	-1.3	0.097	1117	1.43	0.903	15314	0.969
NDUFB7	-6.77	12	-1.3	0.097	1118	1.43	0.903	15313	0.969
WDR81	-8.29	18	-1.3	0.0971	1119	1.43	0.903	15312	0.969
ROM1	-8.29	18	-1.3	0.0971	1120	1.43	0.903	15311	0.969
FOXP1	-8.29	18	-1.3	0.0972	1121	1.42	0.903	15310	0.969
MPC1	-6.77	12	-1.3	0.0972	1122	1.42	0.903	15309	0.969
SENP6	-8.29	18	-1.3	0.0972	1123	1.42	0.903	15308	0.969
IDI1	-7.56	15	-1.3	0.0973	1124	1.42	0.903	15307	0.969
CNNM1	-8.28	18	-1.3	0.0974	1125	1.42	0.903	15306	0.969
LCNL1	-7.56	15	-1.3	0.0974	1126	1.42	0.903	15305	0.969
RBM25	-8.28	18	-1.3	0.0975	1127	1.42	0.903	15304	0.969
BRD3	-8.28	18	-1.3	0.0976	1128	1.42	0.902	15303	0.969
PSMD1	-8.28	18	-1.3	0.0976	1129	1.42	0.902	15302	0.969
LAGE3	-4.78	6	-1.29	0.0978	1130	1.42	0.902	15301	0.969
C1R	-4.77	6	-1.29	0.098	1131	1.42	0.902	15300	0.969
GATAD2B	-8.26	18	-1.29	0.0982	1132	1.42	0.902	15299	0.968
IMMT	-8.26	18	-1.29	0.0982	1133	1.42	0.902	15298	0.969
ZMAT2	-8.25	18	-1.29	0.0984	1134	1.42	0.902	15297	0.968
F8	-8.25	18	-1.29	0.0984	1135	1.42	0.902	15296	0.968
CSNK2A2	-8.25	18	-1.29	0.0984	1136	1.42	0.902	15295	0.969
MED13L	-8.25	18	-1.29	0.0985	1137	1.42	0.902	15294	0.968
SLC29A1	-8.25	18	-1.29	0.0986	1138	1.42	0.901	15293	0.968
RSPH9	-8.24	18	-1.29	0.0987	1139	1.42	0.901	15292	0.968
UNC119B	-8.24	18	-1.29	0.0988	1140	1.42	0.901	15291	0.968
GPNMB	-8.24	18	-1.29	0.099	1141	1.42	0.901	15290	0.968
NRXN1	-8.23	18	-1.29	0.099	1142	1.42	0.901	15289	0.968
CNTN3	-8.23	18	-1.29	0.0991	1143	1.43	0.901	15288	0.968
CIZ1	-8.23	18	-1.29	0.0992	1144	1.42	0.901	15287	0.968
BAP1	-8.23	18	-1.29	0.0992	1145	1.42	0.901	15286	0.968
C12orf40	-4.75	6	-1.29	0.0992	1146	1.42	0.901	15285	0.968
METTL14	-7.51	15	-1.29	0.0993	1147	1.42	0.901	15284	0.968
RNF139	-8.22	18	-1.28	0.0994	1148	1.42	0.901	15283	0.968
POLE3	-5.81	9	-1.28	0.0995	1149	1.42	0.901	15282	0.968
TACR2	-8.22	18	-1.28	0.0996	1150	1.42	0.9	15281	0.968
TROAP	-8.22	18	-1.28	0.0996	1151	1.42	0.9	15280	0.968
PRR14L	-8.22	18	-1.28	0.0996	1152	1.42	0.9	15279	0.968
ACTRT3	-8.22	18	-1.28	0.0996	1153	1.42	0.9	15278	0.968
GFM1	-7.98	17	-1.28	0.0997	1154	1.42	0.9	15277	0.968
CAMK2N1	-6.71	12	-1.28	0.0997	1155	1.42	0.9	15276	0.968
HES1	-8.21	18	-1.28	0.0998	1156	1.42	0.9	15275	0.968
BRD8	-8.21	18	-1.28	0.0999	1157	1.42	0.9	15274	0.968
GLIPR2	-8.2	18	-1.28	0.1	1158	1.42	0.9	15273	0.968
RTN3	-5.8	9	-1.28	0.1	1159	1.42	0.9	15272	0.968
GTF2B	-8.19	18	-1.28	0.101	1160	1.42	0.899	15271	0.968
STMN1	-6.68	12	-1.28	0.101	1161	1.43	0.899	15270	0.968
ARHGAP15	-6.68	12	-1.28	0.101	1162	1.43	0.899	15269	0.968
KCNV2	-8.17	18	-1.28	0.101	1163	1.43	0.899	15268	0.967
RUNDC1	-8.17	18	-1.27	0.101	1164	1.43	0.899	15267	0.967
WAC	-8.16	18	-1.27	0.102	1165	1.43	0.898	15266	0.967
SRSF2	-8.15	18	-1.27	0.102	1166	1.43	0.898	15265	0.967
THRAP3	-8.15	18	-1.27	0.102	1167	1.43	0.898	15264	0.967
IPO13	-8.14	18	-1.27	0.102	1168	1.44	0.898	15263	0.967
NOP16	-8.14	18	-1.27	0.102	1169	1.43	0.898	15262	0.967
AGTR1	-5.76	9	-1.27	0.102	1170	1.44	0.898	15261	0.967
ZNF337	-8.13	18	-1.27	0.103	1171	1.44	0.897	15260	0.966
GPR83	-8.13	18	-1.27	0.103	1172	1.44	0.897	15259	0.966
DDX41	-8.12	18	-1.27	0.103	1173	1.44	0.897	15258	0.966
ETFB	-8.12	18	-1.27	0.103	1174	1.44	0.897	15257	0.966
BTBD9	-8.12	18	-1.27	0.103	1175	1.44	0.897	15256	0.966
AQP10	-7.41	15	-1.27	0.103	1176	1.44	0.897	15255	0.966
TESPA1	-8.12	18	-1.26	0.103	1177	1.44	0.897	15254	0.966
CISH	-8.12	18	-1.26	0.103	1178	1.44	0.897	15253	0.966
MCUR1	-7.4	15	-1.26	0.103	1179	1.44	0.897	15252	0.966
ZYG11B	-8.1	18	-1.26	0.103	1180	1.44	0.897	15251	0.966
PRKAG2	-8.1	18	-1.26	0.103	1181	1.44	0.897	15250	0.966
AP1S1	-8.1	18	-1.26	0.103	1182	1.44	0.897	15249	0.966
ALG13	-8.1	18	-1.26	0.104	1183	1.44	0.896	15248	0.966
DUSP15	-8.09	18	-1.26	0.104	1184	1.44	0.896	15247	0.966
RBM47	-8.09	18	-1.26	0.104	1185	1.44	0.896	15246	0.966
AGPAT4	-8.09	18	-1.26	0.104	1186	1.44	0.896	15245	0.966
KCNA3	-7.38	15	-1.26	0.104	1187	1.44	0.896	15244	0.966
UPRT	-8.08	18	-1.26	0.104	1188	1.44	0.896	15243	0.966
PEX1	-8.08	18	-1.26	0.104	1189	1.44	0.896	15242	0.966
ZCCHC9	-4.67	6	-1.26	0.104	1190	1.44	0.896	15241	0.966
NUDT17	-8.08	18	-1.26	0.104	1191	1.44	0.896	15240	0.966
QTRT1	-8.07	18	-1.26	0.105	1192	1.44	0.895	15239	0.965
NXPE3	-8.07	18	-1.26	0.105	1193	1.44	0.895	15238	0.965
NUTM1	-8.07	18	-1.26	0.105	1194	1.44	0.895	15237	0.965
CCDC88B	-8.07	18	-1.26	0.105	1195	1.44	0.895	15236	0.965
KIAA1033	-8.06	18	-1.25	0.105	1196	1.44	0.895	15235	0.965
HINFP	-7.59	16	-1.25	0.105	1197	1.44	0.895	15234	0.965
PNLIPRP3	-8.05	18	-1.25	0.105	1198	1.44	0.895	15233	0.965
AIMP2	-6.57	12	-1.25	0.106	1199	1.45	0.894	15232	0.965
VPS26B	-8.04	18	-1.25	0.106	1200	1.44	0.894	15231	0.965
MDP1	-8.04	18	-1.25	0.106	1201	1.44	0.894	15230	0.965
HEYL	-8.04	18	-1.25	0.106	1202	1.44	0.894	15229	0.965
ZNF300	-5.69	9	-1.25	0.106	1203	1.44	0.894	15228	0.965
BRF1	-8.03	18	-1.25	0.106	1204	1.44	0.894	15227	0.965
C1orf146	-5.68	9	-1.25	0.106	1205	1.44	0.894	15226	0.965
AP1G1	-8.03	18	-1.25	0.106	1206	1.44	0.894	15225	0.965
WDHD1	-8.03	18	-1.25	0.106	1207	1.44	0.894	15224	0.965
PIK3C2G	-8.03	18	-1.25	0.106	1208	1.44	0.894	15223	0.965
AFM	-5.67	9	-1.25	0.106	1209	1.44	0.894	15222	0.965
CPEB3	-8.02	18	-1.25	0.106	1210	1.44	0.894	15221	0.965
FBXO17	-8.02	18	-1.25	0.106	1211	1.44	0.894	15220	0.965
PIAS1	-8.01	18	-1.25	0.106	1212	1.44	0.894	15219	0.965
POLK	-8.01	18	-1.25	0.107	1213	1.44	0.893	15218	0.965
FEN1	-5.66	9	-1.24	0.107	1214	1.44	0.893	15217	0.965
DEGS1	-7.31	15	-1.24	0.107	1215	1.44	0.893	15216	0.965
GPATCH2L	-8.01	18	-1.24	0.107	1216	1.44	0.893	15215	0.965
SEMA3A	-8.01	18	-1.24	0.107	1217	1.44	0.893	15214	0.965
HOOK3	-8	18	-1.24	0.107	1218	1.44	0.893	15213	0.965
SOCS3	-8	18	-1.24	0.107	1219	1.44	0.893	15212	0.964
TRIM40	-7.3	15	-1.24	0.107	1220	1.44	0.893	15211	0.964
COPRS	-7.99	18	-1.24	0.107	1221	1.44	0.893	15210	0.964
COPB1	-7.99	18	-1.24	0.107	1222	1.44	0.893	15209	0.964
RHPN2	-7.99	18	-1.24	0.107	1223	1.44	0.893	15208	0.964
BTNL8	-7.99	18	-1.24	0.107	1224	1.44	0.893	15207	0.964
TMTC1	-7.99	18	-1.24	0.108	1225	1.44	0.892	15206	0.964
DMD	-7.98	18	-1.24	0.108	1226	1.44	0.892	15205	0.964
TRIM6	-7.98	18	-1.24	0.108	1227	1.44	0.892	15204	0.964
BEX4	-6.51	12	-1.24	0.108	1228	1.44	0.892	15203	0.964
GPA33	-7.98	18	-1.24	0.108	1229	1.44	0.892	15202	0.964
SYCE2	-7.98	18	-1.24	0.108	1230	1.44	0.892	15201	0.964
PLK5	-7.98	18	-1.24	0.108	1231	1.44	0.892	15200	0.964
RHOF	-7.97	18	-1.24	0.108	1232	1.44	0.892	15199	0.964
CDKN2C	-7.28	15	-1.24	0.108	1233	1.44	0.892	15198	0.964
TRIM16	-5.64	9	-1.24	0.108	1234	1.44	0.892	15197	0.964
LHX1	-7.97	18	-1.24	0.108	1235	1.44	0.892	15196	0.964
DSG4	-7.97	18	-1.24	0.108	1236	1.44	0.892	15195	0.964
ZNF577	-7.27	15	-1.24	0.108	1237	1.44	0.892	15194	0.964
RPRD2	-7.96	18	-1.24	0.108	1238	1.44	0.892	15193	0.964
TMEM47	-6.5	12	-1.23	0.109	1239	1.44	0.891	15192	0.964
UBN1	-7.95	18	-1.23	0.109	1240	1.44	0.891	15191	0.964
ANKRD66	-7.95	18	-1.23	0.109	1241	1.44	0.891	15190	0.964
SQRDL	-7.95	18	-1.23	0.109	1242	1.44	0.891	15189	0.964
MNT	-7.94	18	-1.23	0.109	1243	1.44	0.891	15188	0.964
OR51B2	-5.62	9	-1.23	0.109	1244	1.44	0.891	15187	0.964
ZNF670	-4.59	6	-1.23	0.109	1245	1.44	0.891	15186	0.964
MYO9B	-7.94	18	-1.23	0.109	1246	1.44	0.891	15185	0.964
BAZ1A	-7.94	18	-1.23	0.109	1247	1.44	0.891	15184	0.964
APOD	-7.94	18	-1.23	0.109	1248	1.44	0.891	15183	0.964
CER1	-7.94	18	-1.23	0.109	1249	1.44	0.891	15182	0.964
CAPRIN1	-7.93	18	-1.23	0.109	1250	1.44	0.891	15181	0.964
GMPS	-7.24	15	-1.23	0.109	1251	1.44	0.891	15180	0.964
RPS6KB2	-7.93	18	-1.23	0.109	1252	1.44	0.891	15179	0.964
ACVR1C	-7.93	18	-1.23	0.109	1253	1.44	0.891	15178	0.964
FGB	-7.93	18	-1.23	0.11	1254	1.44	0.89	15177	0.964
RPP14	-6.47	12	-1.23	0.11	1255	1.44	0.89	15176	0.964
CATSPERG	-7.93	18	-1.23	0.11	1256	1.43	0.89	15175	0.964
ACIN1	-7.93	18	-1.23	0.11	1257	1.43	0.89	15174	0.964
PRSS56	-7.93	18	-1.23	0.11	1258	1.43	0.89	15173	0.964
TRIM33	-7.92	18	-1.23	0.11	1259	1.43	0.89	15172	0.964
TEKT1	-7.92	18	-1.23	0.11	1260	1.43	0.89	15171	0.964
TARBP2	-7.92	18	-1.23	0.11	1261	1.43	0.89	15170	0.964
REM1	-7.91	18	-1.23	0.11	1262	1.43	0.89	15169	0.964
MFSD10	-7.91	18	-1.23	0.11	1263	1.43	0.89	15168	0.964
P2RY13	-5.59	9	-1.23	0.11	1264	1.43	0.89	15167	0.964
GTF3C4	-7.91	18	-1.23	0.11	1265	1.43	0.89	15166	0.964
SYCP2L	-7.91	18	-1.23	0.11	1266	1.43	0.89	15165	0.964
C7orf10	-7.91	18	-1.23	0.11	1267	1.43	0.89	15164	0.964
ACP5	-7.91	18	-1.22	0.11	1268	1.43	0.89	15163	0.964
BUD31	-6.45	12	-1.22	0.11	1269	1.43	0.89	15162	0.964
ZNF207	-6.45	12	-1.22	0.111	1270	1.43	0.889	15161	0.964
GABBR2	-7.9	18	-1.22	0.111	1271	1.43	0.889	15160	0.964
ALDH1B1	-7.21	15	-1.22	0.111	1272	1.43	0.889	15159	0.964
PDE3B	-7.89	18	-1.22	0.111	1273	1.43	0.889	15158	0.964
MB	-7.89	18	-1.22	0.111	1274	1.43	0.889	15157	0.964
CBLL1	-7.2	15	-1.22	0.111	1275	1.43	0.889	15156	0.964
NMT1	-7.89	18	-1.22	0.111	1276	1.43	0.889	15155	0.964
COPE	-7.89	18	-1.22	0.111	1277	1.43	0.889	15154	0.964
CAPN2	-7.88	18	-1.22	0.111	1278	1.43	0.889	15153	0.964
ARRDC3	-7.88	18	-1.22	0.111	1279	1.43	0.889	15152	0.964
THUMPD1	-7.88	18	-1.22	0.111	1280	1.43	0.889	15151	0.964
TNFRSF17	-5.57	9	-1.22	0.111	1281	1.43	0.889	15150	0.964
PVRL1	-7.87	18	-1.22	0.112	1282	1.43	0.888	15149	0.964
ACADM	-7.87	18	-1.22	0.112	1283	1.43	0.888	15148	0.964
TMEM74B	-7.19	15	-1.22	0.112	1284	1.43	0.888	15147	0.964
C9orf43	-7.87	18	-1.22	0.112	1285	1.43	0.888	15146	0.964
GPR17	-7.18	15	-1.22	0.112	1286	1.43	0.888	15145	0.964
FDXACB1	-7.87	18	-1.22	0.112	1287	1.43	0.888	15144	0.964
MED1	-7.87	18	-1.22	0.112	1288	1.42	0.888	15143	0.964
SPTLC1	-7.87	18	-1.22	0.112	1289	1.42	0.888	15142	0.964
INO80E	-7.86	18	-1.22	0.112	1290	1.42	0.888	15141	0.964
RFWD2	-4.54	6	-1.22	0.112	1291	1.42	0.888	15140	0.964
IL12RB2	-7.86	18	-1.22	0.112	1292	1.42	0.888	15139	0.964
ANAPC4	-7.86	18	-1.22	0.112	1293	1.42	0.888	15138	0.964
ERCC5	-7.86	18	-1.22	0.112	1294	1.42	0.888	15137	0.964
SMNDC1	-4.54	6	-1.22	0.112	1295	1.42	0.888	15136	0.964
GRTP1	-7.86	18	-1.22	0.112	1296	1.42	0.888	15135	0.964
MAST3	-7.85	18	-1.21	0.112	1297	1.42	0.888	15134	0.964
PTGER4	-7.17	15	-1.21	0.112	1298	1.42	0.888	15133	0.964
SLC35A5	-7.16	15	-1.21	0.112	1299	1.42	0.888	15132	0.964
POLH	-7.84	18	-1.21	0.113	1300	1.42	0.887	15131	0.964
C10orf25	-7.16	15	-1.21	0.113	1301	1.42	0.887	15130	0.964
GFER	-7.84	18	-1.21	0.113	1302	1.42	0.887	15129	0.964
ZNF461	-6.4	12	-1.21	0.113	1303	1.42	0.887	15128	0.964
SHMT1	-7.84	18	-1.21	0.113	1304	1.42	0.887	15127	0.964
TBC1D7	-6.4	12	-1.21	0.113	1305	1.42	0.887	15126	0.964
RFC4	-7.15	15	-1.21	0.113	1306	1.42	0.887	15125	0.964
PIK3C2A	-7.83	18	-1.21	0.113	1307	1.42	0.887	15124	0.964
ATP2B1	-7.83	18	-1.21	0.113	1308	1.42	0.887	15123	0.964
RRM1	-7.83	18	-1.21	0.113	1309	1.42	0.887	15122	0.964
WNK3	-7.83	18	-1.21	0.113	1310	1.42	0.887	15121	0.964
CFI	-7.83	18	-1.21	0.113	1311	1.42	0.887	15120	0.964
GPR85	-6.39	12	-1.21	0.113	1312	1.42	0.887	15119	0.964
FOXI1	-7.81	18	-1.21	0.114	1313	1.42	0.886	15118	0.963
SCRIB	-7.81	18	-1.21	0.114	1314	1.42	0.886	15117	0.963
GRIN3A	-7.81	18	-1.21	0.114	1315	1.42	0.886	15116	0.963
ANKRD45	-5.52	9	-1.21	0.114	1316	1.42	0.886	15115	0.963
LRRC47	-7.8	18	-1.21	0.114	1317	1.42	0.886	15114	0.963
RXRA	-7.8	18	-1.21	0.114	1318	1.42	0.886	15113	0.963
CRYZ	-7.8	18	-1.2	0.114	1319	1.42	0.886	15112	0.963
GPX7	-7.12	15	-1.2	0.114	1320	1.42	0.886	15111	0.963
TCF24	-5.52	9	-1.2	0.114	1321	1.42	0.886	15110	0.963
WDR36	-7.8	18	-1.2	0.114	1322	1.42	0.886	15109	0.963
PAM	-7.8	18	-1.2	0.114	1323	1.42	0.886	15108	0.963
RNF144B	-7.8	18	-1.2	0.114	1324	1.42	0.886	15107	0.963
LYRM4	-6.37	12	-1.2	0.114	1325	1.42	0.886	15106	0.963
SNX8	-7.79	18	-1.2	0.114	1326	1.42	0.886	15105	0.963
FLAD1	-7.79	18	-1.2	0.114	1327	1.42	0.886	15104	0.963
NUDT14	-7.79	18	-1.2	0.115	1328	1.42	0.885	15103	0.963
AVEN	-7.79	18	-1.2	0.115	1329	1.42	0.885	15102	0.963
TTYH2	-7.79	18	-1.2	0.115	1330	1.42	0.885	15101	0.963
OR2AE1	-6.36	12	-1.2	0.115	1331	1.42	0.885	15100	0.963
C20orf112	-7.78	18	-1.2	0.115	1332	1.42	0.885	15099	0.963
ACTC1	-7.1	15	-1.2	0.115	1333	1.42	0.885	15098	0.963
PIEZO1	-7.78	18	-1.2	0.115	1334	1.42	0.885	15097	0.963
KIAA0391	-6.86	14	-1.2	0.115	1335	1.42	0.885	15096	0.963
RPL31	-4.49	6	-1.2	0.115	1336	1.42	0.885	15095	0.963
MED28	-6.35	12	-1.2	0.115	1337	1.42	0.885	15094	0.963
BBX	-7.77	18	-1.2	0.115	1338	1.41	0.885	15093	0.963
CHD1L	-7.77	18	-1.2	0.115	1339	1.42	0.885	15092	0.963
CEACAM19	-7.77	18	-1.2	0.115	1340	1.41	0.885	15091	0.963
RAVER2	-7.77	18	-1.2	0.115	1341	1.41	0.885	15090	0.963
MT2A	-4.48	6	-1.2	0.116	1342	1.42	0.884	15089	0.963
NDUFAB1	-5.48	9	-1.2	0.116	1343	1.42	0.884	15088	0.963
ATG16L2	-7.76	18	-1.2	0.116	1344	1.42	0.884	15087	0.963
OR6C2	-4.47	6	-1.19	0.116	1345	1.42	0.884	15086	0.963
KRT79	-7.75	18	-1.19	0.116	1346	1.42	0.884	15085	0.963
SERPINE1	-7.75	18	-1.19	0.116	1347	1.42	0.884	15084	0.963
BZW2	-7.74	18	-1.19	0.116	1348	1.42	0.884	15083	0.963
SLFN11	-7.74	18	-1.19	0.116	1349	1.42	0.884	15082	0.963
GPX4	-7.74	18	-1.19	0.116	1350	1.42	0.884	15081	0.963
C22orf15	-7.73	18	-1.19	0.117	1351	1.42	0.883	15080	0.962
KIAA1468	-7.72	18	-1.19	0.117	1352	1.42	0.883	15079	0.962
RAD21	-4.46	6	-1.19	0.117	1353	1.42	0.883	15078	0.962
KAT7	-7.72	18	-1.19	0.117	1354	1.42	0.883	15077	0.962
SCAF1	-7.72	18	-1.19	0.117	1355	1.42	0.883	15076	0.962
NDE1	-7.04	15	-1.19	0.117	1356	1.42	0.883	15075	0.962
TAX1BP1	-7.71	18	-1.19	0.117	1357	1.42	0.883	15074	0.962
ASCC2	-7.71	18	-1.19	0.118	1358	1.42	0.882	15073	0.962
PRR18	-6.29	12	-1.19	0.118	1359	1.42	0.882	15072	0.962
APEX1	-7.7	18	-1.19	0.118	1360	1.42	0.882	15071	0.962
KPNB1	-7.7	18	-1.19	0.118	1361	1.42	0.882	15070	0.962
GID8	-7.7	18	-1.18	0.118	1362	1.42	0.882	15069	0.962
KPNA7	-7.7	18	-1.18	0.118	1363	1.42	0.882	15068	0.962
GTPBP1	-7.69	18	-1.18	0.118	1364	1.43	0.882	15067	0.961
SAE1	-7.69	18	-1.18	0.118	1365	1.42	0.882	15066	0.961
ADAM32	-7.69	18	-1.18	0.118	1366	1.42	0.882	15065	0.961
C7orf43	-7.69	18	-1.18	0.118	1367	1.42	0.882	15064	0.961
TRDN	-7.02	15	-1.18	0.118	1368	1.42	0.882	15063	0.962
DHPS	-7.01	15	-1.18	0.119	1369	1.42	0.881	15062	0.962
STRBP	-7.68	18	-1.18	0.119	1370	1.42	0.881	15061	0.962
SNX24	-5.43	9	-1.18	0.119	1371	1.42	0.881	15060	0.962
GAREM	-7.68	18	-1.18	0.119	1372	1.42	0.881	15059	0.962
PYCRL	-7.68	18	-1.18	0.119	1373	1.42	0.881	15058	0.961
USP37	-7.67	18	-1.18	0.119	1374	1.42	0.881	15057	0.961
BICD2	-7.67	18	-1.18	0.119	1375	1.42	0.881	15056	0.961
FLVCR1	-7.66	18	-1.18	0.119	1376	1.42	0.881	15055	0.961
LIX1	-7.66	18	-1.18	0.119	1377	1.42	0.881	15054	0.961
NDUFB9	-6.26	12	-1.18	0.119	1378	1.42	0.881	15053	0.961
EP400NL	-5.41	9	-1.18	0.12	1379	1.42	0.88	15052	0.961
SMC1A	-7.44	17	-1.18	0.12	1380	1.42	0.88	15051	0.961
SAMD15	-6.99	15	-1.18	0.12	1381	1.42	0.88	15050	0.961
FXN	-6.99	15	-1.18	0.12	1382	1.42	0.88	15049	0.961
DCLK3	-7.65	18	-1.18	0.12	1383	1.42	0.88	15048	0.961
TMEM18	-7.65	18	-1.18	0.12	1384	1.42	0.88	15047	0.961
RPAP2	-7.64	18	-1.17	0.12	1385	1.42	0.88	15046	0.961
BSDC1	-7.64	18	-1.17	0.12	1386	1.42	0.88	15045	0.961
SLC26A1	-7.64	18	-1.17	0.12	1387	1.42	0.88	15044	0.961
HVCN1	-7.64	18	-1.17	0.12	1388	1.42	0.88	15043	0.961
OSBP	-7.64	18	-1.17	0.12	1389	1.42	0.88	15042	0.961
RCOR3	-7.62	18	-1.17	0.121	1390	1.43	0.879	15041	0.96
NSMCE4A	-7.62	18	-1.17	0.121	1391	1.43	0.879	15040	0.96
OVCH1	-7.62	18	-1.17	0.121	1392	1.43	0.879	15039	0.96
H2BFWT	-6.22	12	-1.17	0.121	1393	1.43	0.879	15038	0.96
CD74	-7.62	18	-1.17	0.121	1394	1.43	0.879	15037	0.96
CALCOCO2	-7.61	18	-1.17	0.121	1395	1.43	0.879	15036	0.96
CCDC79	-7.61	18	-1.17	0.121	1396	1.43	0.879	15035	0.96
ADORA2B	-7.61	18	-1.17	0.121	1397	1.43	0.879	15034	0.96
ARFGEF1	-7.61	18	-1.17	0.121	1398	1.43	0.879	15033	0.96
CDKN2A	-6.94	15	-1.17	0.121	1399	1.43	0.879	15032	0.96
OR2H1	-4.39	6	-1.17	0.122	1400	1.43	0.878	15031	0.96
FAM69A	-6.94	15	-1.17	0.122	1401	1.43	0.878	15030	0.96
MYL6	-6.94	15	-1.17	0.122	1402	1.43	0.878	15029	0.96
C16orf72	-7.6	18	-1.17	0.122	1403	1.43	0.878	15028	0.96
ARFGAP1	-7.6	18	-1.17	0.122	1404	1.42	0.878	15027	0.96
ISCA2	-5.37	9	-1.17	0.122	1405	1.42	0.878	15026	0.96
CD68	-6.93	15	-1.16	0.122	1406	1.43	0.878	15025	0.96
C9orf163	-7.59	18	-1.16	0.122	1407	1.43	0.878	15024	0.96
TMCC2	-7.59	18	-1.16	0.122	1408	1.42	0.878	15023	0.96
ZNF787	-7.59	18	-1.16	0.122	1409	1.43	0.878	15022	0.96
NOP58	-7.58	18	-1.16	0.122	1410	1.43	0.878	15021	0.96
ZDHHC9	-7.57	18	-1.16	0.123	1411	1.43	0.877	15020	0.96
ROBO2	-7.57	18	-1.16	0.123	1412	1.43	0.877	15019	0.96
PLCZ1	-6.18	12	-1.16	0.123	1413	1.43	0.877	15018	0.96
ING4	-7.57	18	-1.16	0.123	1414	1.43	0.877	15017	0.96
DDX42	-7.56	18	-1.16	0.123	1415	1.43	0.877	15016	0.959
VPS18	-7.56	18	-1.16	0.123	1416	1.43	0.877	15015	0.959
CD22	-7.56	18	-1.16	0.123	1417	1.43	0.877	15014	0.959
IL23R	-5.35	9	-1.16	0.123	1418	1.43	0.877	15013	0.96
NEK2	-4.36	6	-1.16	0.123	1419	1.43	0.877	15012	0.959
PLAC8L1	-7.56	18	-1.16	0.123	1420	1.43	0.877	15011	0.96
TSSK6	-6.17	12	-1.16	0.123	1421	1.43	0.877	15010	0.959
PPL	-7.56	18	-1.16	0.123	1422	1.43	0.877	15009	0.96
DERA	-7.55	18	-1.16	0.123	1423	1.43	0.877	15008	0.96
ACAP2	-7.55	18	-1.16	0.124	1424	1.43	0.876	15007	0.959
HOXA9	-6.89	15	-1.16	0.124	1425	1.43	0.876	15006	0.959
TMEM256	-4.36	6	-1.16	0.124	1426	1.43	0.876	15005	0.959
MYB	-7.54	18	-1.16	0.124	1427	1.43	0.876	15004	0.959
PRND	-5.33	9	-1.16	0.124	1428	1.43	0.876	15003	0.959
ZNF879	-5.33	9	-1.16	0.124	1429	1.43	0.876	15002	0.959
MGME1	-5.33	9	-1.15	0.124	1430	1.43	0.876	15001	0.959
ERAS	-6.88	15	-1.15	0.124	1431	1.43	0.876	15000	0.959
EPHB1	-7.54	18	-1.15	0.124	1432	1.42	0.876	14999	0.959
C4orf19	-6.88	15	-1.15	0.124	1433	1.42	0.876	14998	0.959
RPS21	-4.35	6	-1.15	0.124	1434	1.42	0.876	14997	0.959
LDB1	-7.53	18	-1.15	0.124	1435	1.42	0.876	14996	0.959
NFIA	-7.53	18	-1.15	0.124	1436	1.42	0.876	14995	0.959
HGSNAT	-7.53	18	-1.15	0.125	1437	1.42	0.875	14994	0.959
ISY1	-7.53	18	-1.15	0.125	1438	1.42	0.875	14993	0.959
CD5	-7.52	18	-1.15	0.125	1439	1.42	0.875	14992	0.959
ARHGDIG	-7.52	18	-1.15	0.125	1440	1.43	0.875	14991	0.959
CTCF	-7.51	18	-1.15	0.125	1441	1.43	0.875	14990	0.959
EXPH5	-7.51	18	-1.15	0.125	1442	1.42	0.875	14989	0.959
MOAP1	-6.86	15	-1.15	0.125	1443	1.42	0.875	14988	0.959
HM13	-7.51	18	-1.15	0.125	1444	1.42	0.875	14987	0.959
NIF3L1	-6.86	15	-1.15	0.125	1445	1.42	0.875	14986	0.959
ALDOC	-7.51	18	-1.15	0.125	1446	1.42	0.875	14985	0.959
MAZ	-7.51	18	-1.15	0.125	1447	1.42	0.875	14984	0.959
P2RY14	-6.85	15	-1.15	0.125	1448	1.42	0.875	14983	0.959
MCM6	-7.5	18	-1.15	0.125	1449	1.42	0.875	14982	0.959
KAT5	-7.5	18	-1.15	0.126	1450	1.42	0.874	14981	0.959
FAM20C	-7.5	18	-1.15	0.126	1451	1.42	0.874	14980	0.959
TUBGCP2	-7.07	16	-1.15	0.126	1452	1.42	0.874	14979	0.959
CCDC130	-7.5	18	-1.15	0.126	1453	1.42	0.874	14978	0.959
SMARCA2	-7.5	18	-1.15	0.126	1454	1.42	0.874	14977	0.959
C16orf86	-7.49	18	-1.15	0.126	1455	1.42	0.874	14976	0.959
GTPBP4	-7.49	18	-1.15	0.126	1456	1.42	0.874	14975	0.959
ERAP2	-7.49	18	-1.15	0.126	1457	1.42	0.874	14974	0.959
SPDEF	-7.49	18	-1.15	0.126	1458	1.42	0.874	14973	0.959
DBN1	-7.49	18	-1.15	0.126	1459	1.42	0.874	14972	0.959
TSSK2	-7.49	18	-1.14	0.126	1460	1.42	0.874	14971	0.959
CASQ1	-7.48	18	-1.14	0.126	1461	1.42	0.874	14970	0.959
FAM131A	-7.48	18	-1.14	0.126	1462	1.42	0.874	14969	0.959
GTF2IRD1	-7.48	18	-1.14	0.126	1463	1.42	0.874	14968	0.959
LRTOMT	-7.48	18	-1.14	0.126	1464	1.42	0.874	14967	0.959
CAPN14	-7.48	18	-1.14	0.126	1465	1.42	0.874	14966	0.959
FIBCD1	-7.48	18	-1.14	0.127	1466	1.42	0.873	14965	0.959
FAM193A	-7.47	18	-1.14	0.127	1467	1.42	0.873	14964	0.959
NEK4	-7.47	18	-1.14	0.127	1468	1.42	0.873	14963	0.959
SGSM1	-7.46	18	-1.14	0.127	1469	1.42	0.873	14962	0.959
COX19	-5.28	9	-1.14	0.127	1470	1.42	0.873	14961	0.959
GPRC5C	-7.46	18	-1.14	0.127	1471	1.42	0.873	14960	0.959
CD46	-5.27	9	-1.14	0.127	1472	1.42	0.873	14959	0.959
BEST2	-7.46	18	-1.14	0.127	1473	1.42	0.873	14958	0.959
IL3	-6.09	12	-1.14	0.127	1474	1.42	0.873	14957	0.958
STRADA	-7.45	18	-1.14	0.127	1475	1.42	0.873	14956	0.959
MAGEB4	-5.27	9	-1.14	0.127	1476	1.42	0.873	14955	0.959
ZNF532	-5.27	9	-1.14	0.128	1477	1.42	0.872	14954	0.959
BZW1	-6.08	12	-1.14	0.128	1478	1.42	0.872	14953	0.959
MAN1A2	-7.45	18	-1.14	0.128	1479	1.42	0.872	14952	0.958
C15orf52	-7.45	18	-1.14	0.128	1480	1.42	0.872	14951	0.959
C17orf96	-7.44	18	-1.14	0.128	1481	1.42	0.872	14950	0.959
SH3BP5	-7.44	18	-1.14	0.128	1482	1.42	0.872	14949	0.959
SCNN1A	-7.44	18	-1.14	0.128	1483	1.42	0.872	14948	0.958
YRDC	-6.32	13	-1.14	0.128	1484	1.42	0.872	14947	0.958
CREB3L4	-7.44	18	-1.14	0.128	1485	1.42	0.872	14946	0.959
PCSK4	-7.43	18	-1.13	0.128	1486	1.42	0.872	14945	0.958
STAB2	-7.43	18	-1.13	0.129	1487	1.42	0.871	14944	0.958
HTR3A	-7.42	18	-1.13	0.129	1488	1.42	0.871	14943	0.958
MEF2B	-7.42	18	-1.13	0.129	1489	1.42	0.871	14942	0.958
CAMK2B	-7.42	18	-1.13	0.129	1490	1.42	0.871	14941	0.958
PROM2	-7.42	18	-1.13	0.129	1491	1.42	0.871	14940	0.958
PPIL4	-6.77	15	-1.13	0.129	1492	1.42	0.871	14939	0.958
SNCB	-6.06	12	-1.13	0.129	1493	1.42	0.871	14938	0.958
PDLIM4	-7.42	18	-1.13	0.129	1494	1.42	0.871	14937	0.958
NAA25	-7.41	18	-1.13	0.129	1495	1.42	0.871	14936	0.958
GBF1	-7.41	18	-1.13	0.129	1496	1.42	0.871	14935	0.958
CLCA1	-6.99	16	-1.13	0.129	1497	1.42	0.871	14934	0.958
C17orf107	-7.41	18	-1.13	0.129	1498	1.42	0.871	14933	0.958
KRTAP13-4	-4.28	6	-1.13	0.129	1499	1.42	0.871	14932	0.958
GLB1	-7.41	18	-1.13	0.129	1500	1.42	0.871	14931	0.958
PSMD12	-4.28	6	-1.13	0.129	1501	1.42	0.871	14930	0.958
SERPINB8	-6.76	15	-1.13	0.129	1502	1.41	0.871	14929	0.958
NPB	-7.41	18	-1.13	0.129	1503	1.41	0.871	14928	0.958
KNOP1	-4.28	6	-1.13	0.129	1504	1.41	0.871	14927	0.958
SMG7	-7.4	18	-1.13	0.13	1505	1.41	0.87	14926	0.958
QRICH1	-7.4	18	-1.13	0.13	1506	1.41	0.87	14925	0.958
ENOSF1	-7.39	18	-1.13	0.13	1507	1.42	0.87	14924	0.958
POU2F3	-7.39	18	-1.13	0.13	1508	1.42	0.87	14923	0.958
NIPAL2	-5.23	9	-1.13	0.13	1509	1.42	0.87	14922	0.958
ZC3H7A	-7.39	18	-1.13	0.13	1510	1.42	0.87	14921	0.958
DDX6	-6.03	12	-1.13	0.13	1511	1.41	0.87	14920	0.958
ZMYND11	-7.38	18	-1.13	0.13	1512	1.42	0.87	14919	0.958
NEFH	-7.38	18	-1.13	0.13	1513	1.41	0.87	14918	0.958
OR5W2	-5.22	9	-1.12	0.13	1514	1.41	0.87	14917	0.958
NRXN2	-7.38	18	-1.12	0.13	1515	1.41	0.87	14916	0.958
POLR2A	-7.38	18	-1.12	0.13	1516	1.41	0.87	14915	0.958
BTBD6	-5.22	9	-1.12	0.131	1517	1.41	0.869	14914	0.958
STX17	-5.22	9	-1.12	0.131	1518	1.41	0.869	14913	0.958
FAM189A1	-7.37	18	-1.12	0.131	1519	1.41	0.869	14912	0.958
TMIGD1	-5.21	9	-1.12	0.131	1520	1.41	0.869	14911	0.958
RHBDL2	-7.37	18	-1.12	0.131	1521	1.41	0.869	14910	0.958
RGS8	-7.36	18	-1.12	0.131	1522	1.42	0.869	14909	0.957
HIST1H3H	-6.01	12	-1.12	0.131	1523	1.42	0.869	14908	0.957
MGA	-7.35	18	-1.12	0.131	1524	1.42	0.869	14907	0.957
ECD	-7.35	18	-1.12	0.131	1525	1.42	0.869	14906	0.957
DLX4	-7.35	18	-1.12	0.132	1526	1.42	0.868	14905	0.957
NASP	-5.2	9	-1.12	0.132	1527	1.42	0.868	14904	0.957
MMS19	-7.35	18	-1.12	0.132	1528	1.41	0.868	14903	0.957
ITM2B	-6	12	-1.12	0.132	1529	1.42	0.868	14902	0.957
CST7	-7.34	18	-1.12	0.132	1530	1.42	0.868	14901	0.957
PRSS21	-7.34	18	-1.12	0.132	1531	1.42	0.868	14900	0.957
ITIH2	-7.34	18	-1.12	0.132	1532	1.42	0.868	14899	0.957
CHST6	-7.34	18	-1.12	0.132	1533	1.42	0.868	14898	0.957
CD160	-7.34	18	-1.12	0.132	1534	1.42	0.868	14897	0.957
CDHR4	-7.33	18	-1.12	0.132	1535	1.42	0.868	14896	0.957
HS3ST5	-7.33	18	-1.12	0.132	1536	1.42	0.868	14895	0.957
ZNF81	-6.69	15	-1.12	0.132	1537	1.42	0.868	14894	0.957
DDX46	-7.33	18	-1.11	0.132	1538	1.41	0.868	14893	0.957
MON1B	-7.33	18	-1.11	0.132	1539	1.41	0.868	14892	0.957
DLGAP5	-6.69	15	-1.11	0.133	1540	1.41	0.867	14891	0.957
ANGPTL6	-7.33	18	-1.11	0.133	1541	1.41	0.867	14890	0.957
ASPRV1	-5.98	12	-1.11	0.133	1542	1.41	0.867	14889	0.957
ZBTB17	-7.32	18	-1.11	0.133	1543	1.41	0.867	14888	0.957
CTR9	-7.32	18	-1.11	0.133	1544	1.41	0.867	14887	0.957
BMS1	-7.32	18	-1.11	0.133	1545	1.41	0.867	14886	0.957
IL1RL1	-7.32	18	-1.11	0.133	1546	1.41	0.867	14885	0.957
ZNF518B	-6.68	15	-1.11	0.133	1547	1.41	0.867	14884	0.957
GSG1	-7.32	18	-1.11	0.133	1548	1.41	0.867	14883	0.957
QPCT	-7.31	18	-1.11	0.133	1549	1.41	0.867	14882	0.957
DENND5B	-7.31	18	-1.11	0.133	1550	1.41	0.867	14881	0.957
SELENBP1	-7.31	18	-1.11	0.133	1551	1.41	0.867	14880	0.957
LRP11	-7.31	18	-1.11	0.133	1552	1.41	0.867	14879	0.957
TEX33	-7.31	18	-1.11	0.133	1553	1.41	0.867	14878	0.957
FAM126B	-7.31	18	-1.11	0.133	1554	1.41	0.867	14877	0.957
UGT3A1	-5.96	12	-1.11	0.133	1555	1.41	0.867	14876	0.957
VPS45	-7.3	18	-1.11	0.134	1556	1.41	0.866	14875	0.957
NANP	-6.66	15	-1.11	0.134	1557	1.41	0.866	14874	0.957
RBP1	-6.66	15	-1.11	0.134	1558	1.41	0.866	14873	0.957
TOP3A	-7.29	18	-1.11	0.134	1559	1.41	0.866	14872	0.957
C5orf42	-7.29	18	-1.11	0.134	1560	1.41	0.866	14871	0.957
C17orf67	-4.21	6	-1.11	0.134	1561	1.41	0.866	14870	0.957
CALML4	-7.29	18	-1.11	0.134	1562	1.41	0.866	14869	0.957
ENOPH1	-5.95	12	-1.11	0.134	1563	1.41	0.866	14868	0.957
NAGK	-7.29	18	-1.11	0.134	1564	1.41	0.866	14867	0.957
AAMP	-7.28	18	-1.11	0.134	1565	1.41	0.866	14866	0.957
WDR26	-7.28	18	-1.11	0.135	1566	1.41	0.865	14865	0.957
RASA3	-7.28	18	-1.11	0.135	1567	1.41	0.865	14864	0.957
FNDC5	-6.64	15	-1.1	0.135	1568	1.41	0.865	14863	0.957
PHF23	-7.28	18	-1.1	0.135	1569	1.41	0.865	14862	0.957
ORC3	-6.18	13	-1.1	0.135	1570	1.41	0.865	14861	0.957
TTC5	-7.27	18	-1.1	0.135	1571	1.41	0.865	14860	0.957
RUNX3	-7.27	18	-1.1	0.135	1572	1.41	0.865	14859	0.957
SLC30A6	-6.64	15	-1.1	0.135	1573	1.41	0.865	14858	0.957
AGAP2	-7.27	18	-1.1	0.135	1574	1.41	0.865	14857	0.957
FHL2	-7.27	18	-1.1	0.135	1575	1.41	0.865	14856	0.957
TMEM159	-6.63	15	-1.1	0.135	1576	1.41	0.865	14855	0.957
SAMSN1	-7.26	18	-1.1	0.135	1577	1.41	0.865	14854	0.957
ADAMTS17	-7.26	18	-1.1	0.135	1578	1.41	0.865	14853	0.957
HPR	-4.19	6	-1.1	0.135	1579	1.41	0.865	14852	0.957
EXOSC3	-5.93	12	-1.1	0.135	1580	1.41	0.865	14851	0.957
MCM3	-7.26	18	-1.1	0.135	1581	1.41	0.865	14850	0.957
EIF1	-4.19	6	-1.1	0.136	1582	1.41	0.864	14849	0.956
FCRL1	-7.25	18	-1.1	0.136	1583	1.41	0.864	14848	0.956
RBM20	-7.25	18	-1.1	0.136	1584	1.41	0.864	14847	0.956
DOCK3	-7.25	18	-1.1	0.136	1585	1.41	0.864	14846	0.956
PES1	-7.25	18	-1.1	0.136	1586	1.41	0.864	14845	0.956
ORAI3	-7.24	18	-1.1	0.136	1587	1.41	0.864	14844	0.956
MURC	-5.92	12	-1.1	0.136	1588	1.41	0.864	14843	0.956
DIAPH3	-7.24	18	-1.1	0.136	1589	1.41	0.864	14842	0.956
NDUFS8	-7.24	18	-1.1	0.136	1590	1.41	0.864	14841	0.957
CCDC117	-7.24	18	-1.1	0.136	1591	1.41	0.864	14840	0.957
FAM222A	-6.61	15	-1.1	0.136	1592	1.4	0.864	14839	0.957
MTX1	-5.12	9	-1.1	0.136	1593	1.4	0.864	14838	0.957
PDE4C	-7.24	18	-1.1	0.136	1594	1.4	0.864	14837	0.957
MPO	-7.23	18	-1.1	0.136	1595	1.4	0.864	14836	0.956
ZNF335	-7.23	18	-1.1	0.136	1596	1.4	0.864	14835	0.956
KLK8	-7.23	18	-1.1	0.136	1597	1.4	0.864	14834	0.957
QARS	-7.23	18	-1.1	0.136	1598	1.4	0.864	14833	0.957
BCL7C	-7.23	18	-1.1	0.136	1599	1.4	0.864	14832	0.957
NAALADL1	-7.23	18	-1.1	0.136	1600	1.4	0.864	14831	0.957
CHST4	-7.23	18	-1.1	0.137	1601	1.4	0.863	14830	0.957
TMEM74	-5.9	12	-1.1	0.137	1602	1.4	0.863	14829	0.957
VGF	-6.6	15	-1.1	0.137	1603	1.4	0.863	14828	0.957
ADAM8	-7.23	18	-1.1	0.137	1604	1.4	0.863	14827	0.957
PFDN6	-7.22	18	-1.09	0.137	1605	1.4	0.863	14826	0.957
C19orf68	-7.22	18	-1.09	0.137	1606	1.4	0.863	14825	0.956
ESRRB	-7.22	18	-1.09	0.137	1607	1.4	0.863	14824	0.956
GPKOW	-7.22	18	-1.09	0.137	1608	1.4	0.863	14823	0.956
LEUTX	-5.1	9	-1.09	0.137	1609	1.4	0.863	14822	0.956
PPIL1	-5.89	12	-1.09	0.137	1610	1.4	0.863	14821	0.956
PCBP3	-7.21	18	-1.09	0.137	1611	1.4	0.863	14820	0.956
DUSP12	-7.21	18	-1.09	0.137	1612	1.4	0.863	14819	0.956
MPHOSPH9	-7.21	18	-1.09	0.137	1613	1.4	0.863	14818	0.956
TBC1D30	-7.21	18	-1.09	0.138	1614	1.4	0.862	14817	0.956
UTP6	-7.2	18	-1.09	0.138	1615	1.4	0.862	14816	0.956
KLHL34	-7.2	18	-1.09	0.138	1616	1.4	0.862	14815	0.956
SUV420H1	-7.2	18	-1.09	0.138	1617	1.4	0.862	14814	0.956
PCED1A	-7.2	18	-1.09	0.138	1618	1.4	0.862	14813	0.956
BANP	-7.2	18	-1.09	0.138	1619	1.4	0.862	14812	0.956
THRA	-7.19	18	-1.09	0.138	1620	1.4	0.862	14811	0.956
TNK1	-7.19	18	-1.09	0.138	1621	1.4	0.862	14810	0.956
SETD1B	-7.19	18	-1.09	0.138	1622	1.4	0.862	14809	0.956
ALDH16A1	-7.19	18	-1.09	0.138	1623	1.4	0.862	14808	0.956
C2orf61	-7.19	18	-1.09	0.138	1624	1.4	0.862	14807	0.956
SOS1	-7.18	18	-1.09	0.138	1625	1.4	0.862	14806	0.956
AKAP7	-6.56	15	-1.09	0.139	1626	1.4	0.861	14805	0.956
C1QTNF4	-5.08	9	-1.09	0.139	1627	1.4	0.861	14804	0.956
MCOLN1	-7.18	18	-1.09	0.139	1628	1.4	0.861	14803	0.956
CCNH	-7.18	18	-1.09	0.139	1629	1.4	0.861	14802	0.956
CABLES1	-7.18	18	-1.09	0.139	1630	1.4	0.861	14801	0.956
TEFM	-7.18	18	-1.09	0.139	1631	1.4	0.861	14800	0.956
NTN1	-7.17	18	-1.08	0.139	1632	1.4	0.861	14799	0.956
TNRC18	-7.17	18	-1.08	0.139	1633	1.4	0.861	14798	0.956
CTNNA1	-7.17	18	-1.08	0.139	1634	1.4	0.861	14797	0.956
SCRN3	-7.17	18	-1.08	0.139	1635	1.4	0.861	14796	0.956
SUPT3H	-5.07	9	-1.08	0.139	1636	1.4	0.861	14795	0.956
THBS4	-7.17	18	-1.08	0.139	1637	1.4	0.861	14794	0.956
LIPA	-7.16	18	-1.08	0.139	1638	1.4	0.861	14793	0.956
PLEKHB2	-7.16	18	-1.08	0.139	1639	1.4	0.861	14792	0.956
GPR155	-7.16	18	-1.08	0.139	1640	1.4	0.861	14791	0.956
VAMP2	-5.06	9	-1.08	0.14	1641	1.4	0.86	14790	0.956
NAA10	-7.16	18	-1.08	0.14	1642	1.4	0.86	14789	0.956
C3orf14	-5.84	12	-1.08	0.14	1643	1.4	0.86	14788	0.956
FKBP2	-7.15	18	-1.08	0.14	1644	1.4	0.86	14787	0.956
HYAL2	-7.15	18	-1.08	0.14	1645	1.4	0.86	14786	0.956
PPP1R14D	-6.52	15	-1.08	0.14	1646	1.4	0.86	14785	0.956
ZNF76	-7.14	18	-1.08	0.14	1647	1.4	0.86	14784	0.955
LIMK2	-7.14	18	-1.08	0.14	1648	1.4	0.86	14783	0.955
TSGA10	-6.51	15	-1.08	0.141	1649	1.4	0.859	14782	0.955
F11	-7.13	18	-1.08	0.141	1650	1.4	0.859	14781	0.955
ZBTB11	-7.13	18	-1.08	0.141	1651	1.4	0.859	14780	0.955
IRAK3	-7.13	18	-1.08	0.141	1652	1.4	0.859	14779	0.955
CHDH	-7.13	18	-1.08	0.141	1653	1.4	0.859	14778	0.955
SASH3	-7.13	18	-1.08	0.141	1654	1.4	0.859	14777	0.955
KIAA1009	-7.13	18	-1.08	0.141	1655	1.4	0.859	14776	0.955
SIPA1L1	-7.13	18	-1.08	0.141	1656	1.4	0.859	14775	0.956
ODF2L	-5.04	9	-1.08	0.141	1657	1.4	0.859	14774	0.956
LRRC40	-7.13	18	-1.08	0.141	1658	1.4	0.859	14773	0.955
GATSL3	-7.12	18	-1.08	0.141	1659	1.4	0.859	14772	0.955
GALK1	-7.12	18	-1.08	0.141	1660	1.4	0.859	14771	0.955
KRT25	-6.5	15	-1.08	0.141	1661	1.4	0.859	14770	0.956
SYT10	-7.12	18	-1.08	0.141	1662	1.39	0.859	14769	0.956
LRRTM2	-5.81	12	-1.08	0.141	1663	1.39	0.859	14768	0.955
SH3PXD2B	-7.12	18	-1.07	0.141	1664	1.39	0.859	14767	0.956
ARVCF	-7.12	18	-1.07	0.141	1665	1.39	0.859	14766	0.956
POLR3E	-7.12	18	-1.07	0.141	1666	1.39	0.859	14765	0.956
IRG1	-7.12	18	-1.07	0.141	1667	1.39	0.859	14764	0.956
FAM219B	-7.12	18	-1.07	0.141	1668	1.39	0.859	14763	0.956
MASTL	-7.11	18	-1.07	0.141	1669	1.39	0.859	14762	0.956
COPS6	-6.91	17	-1.07	0.142	1670	1.39	0.858	14761	0.956
ZNF235	-5.03	9	-1.07	0.142	1671	1.39	0.858	14760	0.956
REG3A	-4.1	6	-1.07	0.142	1672	1.39	0.858	14759	0.956
C6orf99	-7.11	18	-1.07	0.142	1673	1.39	0.858	14758	0.955
LGALS12	-7.1	18	-1.07	0.142	1674	1.39	0.858	14757	0.955
RASAL2	-7.1	18	-1.07	0.142	1675	1.39	0.858	14756	0.955
CD300LF	-7.1	18	-1.07	0.142	1676	1.39	0.858	14755	0.955
SCYL1	-7.09	18	-1.07	0.142	1677	1.4	0.858	14754	0.955
MED6	-4.09	6	-1.07	0.142	1678	1.39	0.858	14753	0.955
XPR1	-7.09	18	-1.07	0.142	1679	1.39	0.858	14752	0.955
CACNA1C	-7.09	18	-1.07	0.142	1680	1.39	0.858	14751	0.955
PIP5KL1	-7.09	18	-1.07	0.142	1681	1.39	0.858	14750	0.955
TMEM30B	-7.09	18	-1.07	0.143	1682	1.39	0.857	14749	0.955
STMN4	-7.09	18	-1.07	0.143	1683	1.39	0.857	14748	0.955
ZNF778	-5.78	12	-1.07	0.143	1684	1.39	0.857	14747	0.955
CASP7	-7.08	18	-1.07	0.143	1685	1.39	0.857	14746	0.955
SLFN14	-7.08	18	-1.07	0.143	1686	1.39	0.857	14745	0.955
SIX4	-7.08	18	-1.07	0.143	1687	1.39	0.857	14744	0.955
IFT122	-7.08	18	-1.07	0.143	1688	1.39	0.857	14743	0.955
U2SURP	-6.67	16	-1.07	0.143	1689	1.39	0.857	14742	0.955
CACNG4	-7.08	18	-1.07	0.143	1690	1.39	0.857	14741	0.955
ELFN2	-6.45	15	-1.07	0.143	1691	1.39	0.857	14740	0.955
C19orf18	-5.77	12	-1.07	0.143	1692	1.39	0.857	14739	0.955
ANP32E	-7.07	18	-1.07	0.143	1693	1.39	0.857	14738	0.955
PCGF1	-7.07	18	-1.06	0.143	1694	1.39	0.857	14737	0.955
FOXL2	-6.45	15	-1.06	0.144	1695	1.39	0.856	14736	0.955
LGALS16	-4.08	6	-1.06	0.144	1696	1.39	0.856	14735	0.955
PDPR	-6.45	15	-1.06	0.144	1697	1.39	0.856	14734	0.955
ARHGEF33	-7.06	18	-1.06	0.144	1698	1.39	0.856	14733	0.955
SH3GLB1	-4.99	9	-1.06	0.144	1699	1.39	0.856	14732	0.955
WIBG	-7.06	18	-1.06	0.144	1700	1.39	0.856	14731	0.955
ELMO1	-7.06	18	-1.06	0.144	1701	1.39	0.856	14730	0.955
TFEB	-7.06	18	-1.06	0.144	1702	1.39	0.856	14729	0.955
NAT6	-5.76	12	-1.06	0.144	1703	1.39	0.856	14728	0.955
NSMAF	-7.05	18	-1.06	0.144	1704	1.39	0.856	14727	0.955
BZRAP1	-7.05	18	-1.06	0.144	1705	1.39	0.856	14726	0.955
PHF2	-7.05	18	-1.06	0.144	1706	1.39	0.856	14725	0.955
APBB3	-7.05	18	-1.06	0.144	1707	1.39	0.856	14724	0.955
CKM	-7.05	18	-1.06	0.144	1708	1.39	0.856	14723	0.955
TIAM2	-7.04	18	-1.06	0.144	1709	1.39	0.856	14722	0.955
LSAMP	-7.04	18	-1.06	0.144	1710	1.39	0.856	14721	0.955
CFB	-7.04	18	-1.06	0.145	1711	1.39	0.855	14720	0.955
FBXL5	-7.04	18	-1.06	0.145	1712	1.39	0.855	14719	0.955
PHACTR4	-7.04	18	-1.06	0.145	1713	1.39	0.855	14718	0.955
ABHD16A	-7.04	18	-1.06	0.145	1714	1.39	0.855	14717	0.955
IZUMO2	-7.04	18	-1.06	0.145	1715	1.39	0.855	14716	0.955
TMEM184C	-7.04	18	-1.06	0.145	1716	1.39	0.855	14715	0.955
DLC1	-7.03	18	-1.06	0.145	1717	1.39	0.855	14714	0.955
MDFI	-7.03	18	-1.06	0.145	1718	1.39	0.855	14713	0.955
SLC2A12	-7.02	18	-1.06	0.145	1719	1.39	0.855	14712	0.954
DIMT1	-7.02	18	-1.06	0.145	1720	1.39	0.855	14711	0.955
SDHD	-4.05	6	-1.06	0.146	1721	1.39	0.854	14710	0.954
ENTPD1	-7.02	18	-1.06	0.146	1722	1.39	0.854	14709	0.954
GBGT1	-7.01	18	-1.05	0.146	1723	1.39	0.854	14708	0.954
CERS1	-7.01	18	-1.05	0.146	1724	1.39	0.854	14707	0.954
RPL13	-4.05	6	-1.05	0.146	1725	1.39	0.854	14706	0.954
WDR47	-7.01	18	-1.05	0.146	1726	1.39	0.854	14705	0.954
CS	-4.05	6	-1.05	0.146	1727	1.39	0.854	14704	0.954
DRD2	-7.01	18	-1.05	0.146	1728	1.39	0.854	14703	0.954
ADAMTSL4	-7.01	18	-1.05	0.146	1729	1.39	0.854	14702	0.954
ALAS2	-7	18	-1.05	0.146	1730	1.39	0.854	14701	0.954
FAM109A	-7	18	-1.05	0.146	1731	1.39	0.854	14700	0.954
KMO	-6.39	15	-1.05	0.146	1732	1.39	0.854	14699	0.954
MMP8	-7	18	-1.05	0.146	1733	1.39	0.854	14698	0.954
ARHGEF6	-7	18	-1.05	0.146	1734	1.39	0.854	14697	0.954
SORT1	-7	18	-1.05	0.147	1735	1.39	0.853	14696	0.954
EFNB1	-6.99	18	-1.05	0.147	1736	1.39	0.853	14695	0.954
ASPA	-6.99	18	-1.05	0.147	1737	1.39	0.853	14694	0.954
CDK4	-6.99	18	-1.05	0.147	1738	1.39	0.853	14693	0.954
NLRP4	-6.99	18	-1.05	0.147	1739	1.39	0.853	14692	0.954
PKHD1	-6.98	18	-1.05	0.147	1740	1.39	0.853	14691	0.954
CRTC3	-6.98	18	-1.05	0.147	1741	1.39	0.853	14690	0.954
SMG8	-6.98	18	-1.05	0.147	1742	1.39	0.853	14689	0.954
FAM175B	-6.98	18	-1.05	0.147	1743	1.39	0.853	14688	0.954
KLHL17	-6.98	18	-1.05	0.147	1744	1.39	0.853	14687	0.954
SPATA25	-6.98	18	-1.05	0.147	1745	1.39	0.853	14686	0.954
ADCY8	-6.97	18	-1.05	0.148	1746	1.39	0.852	14685	0.954
NPEPL1	-6.97	18	-1.05	0.148	1747	1.39	0.852	14684	0.954
CYP26B1	-6.97	18	-1.05	0.148	1748	1.39	0.852	14683	0.954
GRB14	-6.97	18	-1.05	0.148	1749	1.39	0.852	14682	0.954
OTOG	-6.97	18	-1.05	0.148	1750	1.39	0.852	14681	0.954
ZNF268	-6.36	15	-1.05	0.148	1751	1.39	0.852	14680	0.954
LGALSL	-6.96	18	-1.05	0.148	1752	1.39	0.852	14679	0.954
IDH3B	-6.96	18	-1.04	0.148	1753	1.39	0.852	14678	0.954
WFDC3	-6.96	18	-1.04	0.148	1754	1.39	0.852	14677	0.953
GLRA2	-6.96	18	-1.04	0.148	1755	1.39	0.852	14676	0.953
LRRC71	-6.95	18	-1.04	0.148	1756	1.39	0.852	14675	0.953
ZBTB41	-6.95	18	-1.04	0.148	1757	1.39	0.852	14674	0.953
ZNF136	-6.35	15	-1.04	0.148	1758	1.39	0.852	14673	0.953
SULT1C2	-6.95	18	-1.04	0.149	1759	1.39	0.851	14672	0.954
ADCYAP1	-6.95	18	-1.04	0.149	1760	1.39	0.851	14671	0.953
DGKA	-6.95	18	-1.04	0.149	1761	1.39	0.851	14670	0.953
CALY	-6.94	18	-1.04	0.149	1762	1.39	0.851	14669	0.953
GPR137B	-6.94	18	-1.04	0.149	1763	1.39	0.851	14668	0.953
GTF2F1	-6.94	18	-1.04	0.149	1764	1.39	0.851	14667	0.953
RHOA	-5.67	12	-1.04	0.149	1765	1.39	0.851	14666	0.953
HOXB8	-6.94	18	-1.04	0.149	1766	1.39	0.851	14665	0.953
PLEKHA5	-6.94	18	-1.04	0.149	1767	1.39	0.851	14664	0.953
ATG12	-4.91	9	-1.04	0.149	1768	1.39	0.851	14663	0.953
INHBA	-6.94	18	-1.04	0.149	1769	1.39	0.851	14662	0.953
ATXN3	-6.33	15	-1.04	0.149	1770	1.38	0.851	14661	0.953
ZNF853	-6.33	15	-1.04	0.149	1771	1.38	0.851	14660	0.953
luciferas	-13.86	72	-1.04	0.149	1772	1.38	0.851	14659	0.953
IFIT5	-6.33	15	-1.04	0.149	1773	1.38	0.851	14658	0.953
TRAF7	-6.93	18	-1.04	0.149	1774	1.38	0.851	14657	0.953
RHOT1	-6.93	18	-1.04	0.149	1775	1.38	0.851	14656	0.953
MMP28	-6.93	18	-1.04	0.15	1776	1.38	0.85	14655	0.953
E4F1	-6.73	17	-1.04	0.15	1777	1.38	0.85	14654	0.953
TUBGCP6	-6.93	18	-1.04	0.15	1778	1.38	0.85	14653	0.954
EP400	-6.92	18	-1.04	0.15	1779	1.38	0.85	14652	0.954
RAMP2	-6.92	18	-1.04	0.15	1780	1.38	0.85	14651	0.954
SERPINB5	-6.92	18	-1.04	0.15	1781	1.38	0.85	14650	0.954
RAPGEF4	-6.92	18	-1.04	0.15	1782	1.38	0.85	14649	0.954
SLC22A18AS	-5.65	12	-1.04	0.15	1783	1.38	0.85	14648	0.954
GNAO1	-6.92	18	-1.04	0.15	1784	1.38	0.85	14647	0.954
MUT	-6.92	18	-1.04	0.15	1785	1.38	0.85	14646	0.954
PSTPIP1	-6.92	18	-1.04	0.15	1786	1.38	0.85	14645	0.954
SPATA2	-6.32	15	-1.04	0.15	1787	1.38	0.85	14644	0.954
ZNF665	-3.99	6	-1.04	0.15	1788	1.38	0.85	14643	0.954
FTO	-6.92	18	-1.04	0.15	1789	1.38	0.85	14642	0.954
LMAN1L	-6.92	18	-1.04	0.15	1790	1.38	0.85	14641	0.954
LBP	-6.91	18	-1.04	0.15	1791	1.38	0.85	14640	0.954
DYNC1LI1	-6.91	18	-1.04	0.15	1792	1.38	0.85	14639	0.954
EZH2	-6.91	18	-1.04	0.15	1793	1.38	0.85	14638	0.954
GCNT4	-3.99	6	-1.03	0.15	1794	1.38	0.85	14637	0.954
RNF38	-6.91	18	-1.03	0.15	1795	1.38	0.85	14636	0.954
TTC4	-5.64	12	-1.03	0.15	1796	1.38	0.85	14635	0.954
MRS2	-6.91	18	-1.03	0.15	1797	1.38	0.85	14634	0.954
DCTPP1	-6.9	18	-1.03	0.151	1798	1.38	0.849	14633	0.954
GJB5	-5.63	12	-1.03	0.151	1799	1.38	0.849	14632	0.953
COL10A1	-6.89	18	-1.03	0.151	1800	1.38	0.849	14631	0.953
CYP4X1	-6.89	18	-1.03	0.151	1801	1.38	0.849	14630	0.953
PCIF1	-6.89	18	-1.03	0.151	1802	1.38	0.849	14629	0.953
ATP6AP1L	-6.89	18	-1.03	0.151	1803	1.38	0.849	14628	0.953
S100PBP	-6.89	18	-1.03	0.151	1804	1.38	0.849	14627	0.953
WDR24	-6.88	18	-1.03	0.151	1805	1.38	0.849	14626	0.953
ST3GAL3	-6.88	18	-1.03	0.152	1806	1.38	0.848	14625	0.953
UNK	-6.88	18	-1.03	0.152	1807	1.38	0.848	14624	0.953
PROC	-6.88	18	-1.03	0.152	1808	1.38	0.848	14623	0.953
CRTC1	-6.87	18	-1.03	0.152	1809	1.38	0.848	14622	0.953
ZNF281	-6.87	18	-1.03	0.152	1810	1.38	0.848	14621	0.953
NPL	-6.87	18	-1.03	0.152	1811	1.38	0.848	14620	0.953
FAM9B	-3.96	6	-1.03	0.152	1812	1.38	0.848	14619	0.953
UFL1	-6.27	15	-1.03	0.152	1813	1.38	0.848	14618	0.953
YARS2	-6.86	18	-1.03	0.152	1814	1.38	0.848	14617	0.953
REEP2	-6.86	18	-1.03	0.152	1815	1.38	0.848	14616	0.953
MAP7D2	-6.86	18	-1.03	0.152	1816	1.38	0.848	14615	0.953
RUVBL1	-5.83	13	-1.03	0.152	1817	1.38	0.848	14614	0.953
ANKZF1	-6.86	18	-1.03	0.152	1818	1.38	0.848	14613	0.953
ZP2	-6.86	18	-1.03	0.153	1819	1.38	0.847	14612	0.953
OLR1	-6.86	18	-1.03	0.153	1820	1.38	0.847	14611	0.953
GPR52	-4.85	9	-1.03	0.153	1821	1.38	0.847	14610	0.953
FAM122A	-6.26	15	-1.03	0.153	1822	1.38	0.847	14609	0.953
FBXO32	-6.86	18	-1.03	0.153	1823	1.38	0.847	14608	0.953
MED23	-6.86	18	-1.02	0.153	1824	1.38	0.847	14607	0.953
ZBTB8B	-6.85	18	-1.02	0.153	1825	1.38	0.847	14606	0.953
AKAP6	-6.85	18	-1.02	0.153	1826	1.38	0.847	14605	0.953
NYNRIN	-6.85	18	-1.02	0.153	1827	1.38	0.847	14604	0.953
ELL3	-6.84	18	-1.02	0.153	1828	1.38	0.847	14603	0.953
TXLNG	-6.84	18	-1.02	0.153	1829	1.38	0.847	14602	0.953
HES5	-4.84	9	-1.02	0.153	1830	1.38	0.847	14601	0.953
FRS3	-6.84	18	-1.02	0.153	1831	1.38	0.847	14600	0.953
SENP3	-6.84	18	-1.02	0.153	1832	1.38	0.847	14599	0.953
NDRG1	-6.84	18	-1.02	0.154	1833	1.38	0.846	14598	0.953
GIPC3	-6.84	18	-1.02	0.154	1834	1.38	0.846	14597	0.953
LHFPL5	-6.84	18	-1.02	0.154	1835	1.38	0.846	14596	0.953
PET117	-3.95	6	-1.02	0.154	1836	1.37	0.846	14595	0.953
ISM2	-6.83	18	-1.02	0.154	1837	1.37	0.846	14594	0.953
VKORC1	-6.83	18	-1.02	0.154	1838	1.38	0.846	14593	0.953
LAMA5	-6.83	18	-1.02	0.154	1839	1.37	0.846	14592	0.953
MYOZ2	-3.94	6	-1.02	0.154	1840	1.37	0.846	14591	0.953
SAP130	-6.83	18	-1.02	0.154	1841	1.37	0.846	14590	0.953
TM7SF2	-6.83	18	-1.02	0.154	1842	1.37	0.846	14589	0.953
FBXO2	-6.83	18	-1.02	0.154	1843	1.37	0.846	14588	0.953
ATP2C1	-6.82	18	-1.02	0.154	1844	1.37	0.846	14587	0.953
PLEKHH2	-6.82	18	-1.02	0.154	1845	1.37	0.846	14586	0.953
MALL	-3.94	6	-1.02	0.154	1846	1.37	0.846	14585	0.953
SF3B5	-6.23	15	-1.02	0.154	1847	1.37	0.846	14584	0.953
PARP9	-6.82	18	-1.02	0.154	1848	1.37	0.846	14583	0.953
PSMB3	-5.57	12	-1.02	0.154	1849	1.37	0.846	14582	0.953
ASB14	-6.82	18	-1.02	0.154	1850	1.37	0.846	14581	0.953
C10orf120	-4.82	9	-1.02	0.154	1851	1.37	0.846	14580	0.953
LENG1	-6.81	18	-1.02	0.155	1852	1.37	0.845	14579	0.953
PLIN4	-6.81	18	-1.02	0.155	1853	1.37	0.845	14578	0.953
OR1I1	-4.81	9	-1.02	0.155	1854	1.37	0.845	14577	0.952
NHEJ1	-6.21	15	-1.02	0.155	1855	1.37	0.845	14576	0.952
PAN2	-6.81	18	-1.02	0.155	1856	1.37	0.845	14575	0.953
ATE1	-6.8	18	-1.02	0.155	1857	1.37	0.845	14574	0.953
OXR1	-6.8	18	-1.01	0.155	1858	1.37	0.845	14573	0.952
ERGIC1	-6.8	18	-1.01	0.155	1859	1.37	0.845	14572	0.952
CD55	-6.8	18	-1.01	0.155	1860	1.37	0.845	14571	0.952
SCAMP3	-6.79	18	-1.01	0.156	1861	1.37	0.844	14570	0.952
TWF1	-6.2	15	-1.01	0.156	1862	1.37	0.844	14569	0.952
BCAT1	-6.79	18	-1.01	0.156	1863	1.37	0.844	14568	0.952
FAM188B	-6.79	18	-1.01	0.156	1864	1.37	0.844	14567	0.952
ZFYVE27	-6.78	18	-1.01	0.156	1865	1.38	0.844	14566	0.952
SOX1	-6.78	18	-1.01	0.156	1866	1.38	0.844	14565	0.952
ATP6V1G2	-6.78	18	-1.01	0.156	1867	1.38	0.844	14564	0.952
MAGI2	-6.78	18	-1.01	0.156	1868	1.38	0.844	14563	0.952
PLEKHA6	-6.77	18	-1.01	0.156	1869	1.37	0.844	14562	0.952
SOX10	-6.77	18	-1.01	0.156	1870	1.37	0.844	14561	0.952
LCMT1	-6.77	18	-1.01	0.156	1871	1.37	0.844	14560	0.952
BCAM	-6.77	18	-1.01	0.157	1872	1.37	0.843	14559	0.952
PPP1R14C	-5.53	12	-1.01	0.157	1873	1.37	0.843	14558	0.952
TNFSF4	-6.18	15	-1.01	0.157	1874	1.37	0.843	14557	0.952
FAM150A	-3.91	6	-1.01	0.157	1875	1.37	0.843	14556	0.952
VPS16	-6.77	18	-1.01	0.157	1876	1.37	0.843	14555	0.952
APOBR	-6.77	18	-1.01	0.157	1877	1.37	0.843	14554	0.952
UBE2E1	-6.76	18	-1.01	0.157	1878	1.37	0.843	14553	0.952
TGFBI	-6.76	18	-1.01	0.157	1879	1.37	0.843	14552	0.952
CDKN1B	-5.52	12	-1.01	0.157	1880	1.37	0.843	14551	0.952
DOK6	-6.17	15	-1.01	0.157	1881	1.37	0.843	14550	0.952
C3orf33	-4.78	9	-1.01	0.157	1882	1.37	0.843	14549	0.952
SERPINA5	-6.75	18	-1	0.158	1883	1.37	0.842	14548	0.951
KIAA1217	-6.75	18	-1	0.158	1884	1.37	0.842	14547	0.951
RNF216	-6.75	18	-1	0.158	1885	1.37	0.842	14546	0.951
HOXA13	-6.74	18	-1	0.158	1886	1.37	0.842	14545	0.951
LONRF1	-6.74	18	-1	0.158	1887	1.37	0.842	14544	0.951
NR4A3	-6.74	18	-1	0.158	1888	1.38	0.842	14543	0.951
MPND	-6.74	18	-1	0.158	1889	1.37	0.842	14542	0.951
RNF112	-6.74	18	-1	0.158	1890	1.37	0.842	14541	0.951
ZMYM2	-6.73	18	-1	0.158	1891	1.38	0.842	14540	0.951
LAMP5	-6.73	18	-1	0.158	1892	1.37	0.842	14539	0.951
MRPS27	-6.73	18	-1	0.158	1893	1.37	0.842	14538	0.951
GRIN1	-6.73	18	-1	0.158	1894	1.37	0.842	14537	0.951
NTM	-6.73	18	-1	0.159	1895	1.37	0.841	14536	0.951
ACTN2	-6.73	18	-1	0.159	1896	1.37	0.841	14535	0.951
POLA2	-6.73	18	-1	0.159	1897	1.37	0.841	14534	0.951
DMTF1	-6.73	18	-1	0.159	1898	1.37	0.841	14533	0.951
RERG	-6.14	15	-1	0.159	1899	1.37	0.841	14532	0.951
ADORA1	-6.72	18	-1	0.159	1900	1.37	0.841	14531	0.951
MUTYH	-6.14	15	-1	0.159	1901	1.37	0.841	14530	0.951
OPALIN	-6.72	18	-1	0.159	1902	1.37	0.841	14529	0.951
LRIF1	-6.72	18	-1	0.159	1903	1.37	0.841	14528	0.951
WISP2	-6.72	18	-1	0.159	1904	1.37	0.841	14527	0.951
RLTPR	-6.72	18	-1	0.159	1905	1.37	0.841	14526	0.951
C14orf93	-6.72	18	-1	0.159	1906	1.37	0.841	14525	0.951
CDYL2	-6.72	18	-1	0.159	1907	1.37	0.841	14524	0.951
HOXA1	-6.72	18	-1	0.159	1908	1.37	0.841	14523	0.951
RSU1	-5.48	12	-1	0.159	1909	1.37	0.841	14522	0.951
GCM1	-6.71	18	-1	0.159	1910	1.37	0.841	14521	0.951
NUDT21	-6.71	18	-1	0.16	1911	1.37	0.84	14520	0.951
FADS1	-6.7	18	-1	0.16	1912	1.37	0.84	14519	0.951
ZNHIT2	-6.12	15	-1	0.16	1913	1.37	0.84	14518	0.951
EHMT2	-6.7	18	-0.99	0.16	1914	1.37	0.84	14517	0.951
RCOR1	-6.11	15	-0.99	0.16	1915	1.37	0.84	14516	0.951
MMS22L	-6.69	18	-0.99	0.16	1916	1.37	0.84	14515	0.951
MDN1	-6.69	18	-0.99	0.16	1917	1.37	0.84	14514	0.951
HAGHL	-6.69	18	-0.99	0.16	1918	1.37	0.84	14513	0.951
UCHL5	-5.46	12	-0.99	0.16	1919	1.37	0.84	14512	0.951
NUP153	-6.69	18	-0.99	0.16	1920	1.37	0.84	14511	0.951
TRIML1	-6.69	18	-0.99	0.16	1921	1.37	0.84	14510	0.951
MMP26	-6.69	18	-0.99	0.16	1922	1.37	0.84	14509	0.951
GSDMB	-6.69	18	-0.99	0.161	1923	1.37	0.839	14508	0.951
CCAR1	-6.68	18	-0.99	0.161	1924	1.37	0.839	14507	0.951
GPC3	-6.68	18	-0.99	0.161	1925	1.37	0.839	14506	0.951
STK16	-6.1	15	-0.99	0.161	1926	1.37	0.839	14505	0.951
C16orf89	-6.68	18	-0.99	0.161	1927	1.37	0.839	14504	0.951
CDC25A	-6.68	18	-0.99	0.161	1928	1.37	0.839	14503	0.951
COL18A1	-6.68	18	-0.99	0.161	1929	1.37	0.839	14502	0.951
BSCL2	-6.67	18	-0.99	0.161	1930	1.37	0.839	14501	0.951
TP53BP1	-6.67	18	-0.99	0.161	1931	1.37	0.839	14500	0.951
FLYWCH1	-6.67	18	-0.99	0.161	1932	1.37	0.839	14499	0.951
IARS	-6.67	18	-0.99	0.161	1933	1.37	0.839	14498	0.951
OR9Q2	-6.67	18	-0.99	0.161	1934	1.37	0.839	14497	0.95
TAS2R60	-5.44	12	-0.99	0.161	1935	1.37	0.839	14496	0.95
LY6K	-6.67	18	-0.99	0.161	1936	1.37	0.839	14495	0.95
PTGR2	-6.66	18	-0.99	0.162	1937	1.37	0.838	14494	0.95
TNFAIP8L1	-6.08	15	-0.99	0.162	1938	1.37	0.838	14493	0.95
FGD5	-6.66	18	-0.99	0.162	1939	1.37	0.838	14492	0.95
NECAB2	-6.66	18	-0.99	0.162	1940	1.37	0.838	14491	0.95
MRPL47	-6.08	15	-0.99	0.162	1941	1.37	0.838	14490	0.95
FGD2	-6.66	18	-0.99	0.162	1942	1.37	0.838	14489	0.95
MROH1	-6.65	18	-0.99	0.162	1943	1.37	0.838	14488	0.95
LXN	-5.43	12	-0.99	0.162	1944	1.37	0.838	14487	0.95
KIAA0922	-6.65	18	-0.99	0.162	1945	1.37	0.838	14486	0.95
CDC42EP4	-6.65	18	-0.99	0.162	1946	1.37	0.838	14485	0.95
FAM57B	-6.65	18	-0.99	0.162	1947	1.37	0.838	14484	0.95
GPR183	-3.84	6	-0.99	0.162	1948	1.37	0.838	14483	0.95
DSN1	-6.65	18	-0.98	0.162	1949	1.37	0.838	14482	0.95
TCTEX1D4	-5.43	12	-0.98	0.162	1950	1.37	0.838	14481	0.95
FAM151A	-6.07	15	-0.98	0.162	1951	1.37	0.838	14480	0.95
TH	-6.64	18	-0.98	0.162	1952	1.37	0.838	14479	0.95
SH3BGR	-6.06	15	-0.98	0.162	1953	1.37	0.838	14478	0.95
EPN3	-6.64	18	-0.98	0.162	1954	1.37	0.838	14477	0.95
SF1	-6.64	18	-0.98	0.163	1955	1.37	0.837	14476	0.95
EEPD1	-6.64	18	-0.98	0.163	1956	1.37	0.837	14475	0.95
CHGA	-6.64	18	-0.98	0.163	1957	1.37	0.837	14474	0.95
MUL1	-6.64	18	-0.98	0.163	1958	1.37	0.837	14473	0.95
ARHGAP24	-6.64	18	-0.98	0.163	1959	1.37	0.837	14472	0.95
ARID1A	-6.63	18	-0.98	0.163	1960	1.37	0.837	14471	0.95
chr10Ran	-65.39	1752	-0.98	0.163	1961	1.37	0.837	14470	0.95
MRPL23	-6.63	18	-0.98	0.163	1962	1.37	0.837	14469	0.95
TMEM91	-6.63	18	-0.98	0.163	1963	1.37	0.837	14468	0.95
KRT10	-6.62	18	-0.98	0.163	1964	1.37	0.837	14467	0.95
APOL4	-6.05	15	-0.98	0.163	1965	1.37	0.837	14466	0.95
TIMM44	-6.62	18	-0.98	0.163	1966	1.37	0.837	14465	0.95
FLI1	-6.62	18	-0.98	0.164	1967	1.37	0.836	14464	0.95
TMEM138	-6.04	15	-0.98	0.164	1968	1.37	0.836	14463	0.95
NOD1	-6.62	18	-0.98	0.164	1969	1.37	0.836	14462	0.95
TTC27	-6.61	18	-0.98	0.164	1970	1.37	0.836	14461	0.95
TRIM71	-6.61	18	-0.98	0.164	1971	1.37	0.836	14460	0.95
DAGLB	-6.61	18	-0.98	0.164	1972	1.37	0.836	14459	0.95
ERICH2	-3.82	6	-0.98	0.164	1973	1.37	0.836	14458	0.95
TOR1AIP1	-6.61	18	-0.98	0.164	1974	1.37	0.836	14457	0.95
RTCA	-6.61	18	-0.98	0.164	1975	1.37	0.836	14456	0.95
C3orf70	-6.6	18	-0.98	0.164	1976	1.37	0.836	14455	0.95
LPAR1	-6.6	18	-0.98	0.164	1977	1.37	0.836	14454	0.95
SYT7	-6.6	18	-0.98	0.164	1978	1.37	0.836	14453	0.95
SMARCC2	-6.6	18	-0.98	0.165	1979	1.37	0.835	14452	0.95
SMC3	-6.6	18	-0.98	0.165	1980	1.37	0.835	14451	0.95
DSCAML1	-6.6	18	-0.98	0.165	1981	1.37	0.835	14450	0.95
PROX1	-6.6	18	-0.98	0.165	1982	1.37	0.835	14449	0.95
PPP2R1A	-6.58	18	-0.97	0.165	1983	1.37	0.835	14448	0.949
N4BP2	-6.58	18	-0.97	0.165	1984	1.37	0.835	14447	0.949
SYCE3	-4.65	9	-0.97	0.165	1985	1.37	0.835	14446	0.949
CCDC126	-4.65	9	-0.97	0.165	1986	1.37	0.835	14445	0.949
GP6	-6.58	18	-0.97	0.165	1987	1.37	0.835	14444	0.949
ARHGEF25	-6.58	18	-0.97	0.166	1988	1.37	0.834	14443	0.949
HNRNPA0	-6.01	15	-0.97	0.166	1989	1.37	0.834	14442	0.949
GPR15	-6.58	18	-0.97	0.166	1990	1.37	0.834	14441	0.949
PM20D1	-6.58	18	-0.97	0.166	1991	1.37	0.834	14440	0.949
CDCA3	-6.58	18	-0.97	0.166	1992	1.37	0.834	14439	0.949
CHCHD5	-6.58	18	-0.97	0.166	1993	1.37	0.834	14438	0.95
GPD2	-5.37	12	-0.97	0.166	1994	1.36	0.834	14437	0.95
CPSF7	-6.57	18	-0.97	0.166	1995	1.36	0.834	14436	0.949
ZKSCAN4	-6.57	18	-0.97	0.166	1996	1.37	0.834	14435	0.949
MOG	-6.57	18	-0.97	0.166	1997	1.37	0.834	14434	0.949
TRPC5	-6.56	18	-0.97	0.166	1998	1.37	0.834	14433	0.949
ZNF410	-6.56	18	-0.97	0.166	1999	1.37	0.834	14432	0.949
TBP	-5.99	15	-0.97	0.166	2000	1.37	0.834	14431	0.949
[truncated: 14,430 more rows]

## Sheet: Raji_Screen
GENE	sumZ	numObs	normZ	pval_synth	rank_synth	fdr_synth	pval_supp	rank_supp	fdr_supp
BRIP1	-89.08	18	-18.07	2.55e-73	1	4.19e-69	1	16421	1
MUS81	-83.77	18	-16.98	5.38e-65	2	4.42e-61	1	16420	1
FANCI	-81.58	18	-16.54	1e-61	3	5.49e-58	1	16419	1
FANCA	-72.91	18	-14.76	1.35e-49	4	5.56e-46	1	16418	1
UBE2T	-51.45	12	-12.73	1.99e-37	5	6.54e-34	1	16417	1
FANCC	-60.3	18	-12.17	2.12e-34	6	5.81e-31	1	16416	1
EME1	-55.43	18	-11.18	2.69e-29	7	6.3e-26	1	16415	1
FANCE	-54.78	18	-11.04	1.18e-28	8	2.42e-25	1	16414	1
C17orf53	-54.63	18	-11.01	1.66e-28	9	3.03e-25	1	16413	1
RFWD3	-48.06	18	-9.67	2.09e-22	10	3.43e-19	1	16412	1
FANCD2	-47.73	18	-9.6	4.11e-22	11	6.14e-19	1	16411	1
FAN1	-47.47	18	-9.55	6.77e-22	12	9.27e-19	1	16410	1
BARD1	-43.62	18	-8.76	1.01e-18	13	1.28e-15	1	16409	1
C19orf40	-41.48	18	-8.32	4.55e-17	14	5.34e-14	1	16408	1
C17orf70	-38.31	18	-7.67	8.83e-15	15	9.66e-12	1	16407	1
FANCF	-34.65	15	-7.6	1.53e-14	16	1.57e-11	1	16406	1
ERCC4	-35.79	18	-7.15	4.3e-13	17	4.16e-10	1	16405	1
FANCM	-34.29	18	-6.84	3.88e-12	18	3.54e-09	1	16404	1
MCM8	-31.77	18	-6.33	1.25e-10	19	1.08e-07	1	16403	1
FANCB	-31.72	18	-6.32	1.35e-10	20	1.1e-07	1	16402	1
ERCC1	-30.81	18	-6.13	4.43e-10	21	3.46e-07	1	16401	1
ATM	-30.07	18	-5.98	1.13e-09	22	8.42e-07	1	16400	1
DSCC1	-26.48	15	-5.76	4.22e-09	23	3.01e-06	1	16399	1
FANCG	-28.89	18	-5.74	4.83e-09	24	3.31e-06	1	16398	1
KIAA1524	-25.14	15	-5.46	2.38e-08	25	1.56e-05	1	16397	1
FIGNL1	-24.48	15	-5.31	5.43e-08	26	3.43e-05	1	16396	1
MCM9	-26.5	18	-5.25	7.75e-08	27	4.71e-05	1	16395	1
NBN	-21.49	12	-5.21	9.48e-08	28	5.56e-05	1	16394	1
ERCC8	-25.54	18	-5.05	2.22e-07	29	0.000126	1	16393	1
BRCA1	-25.48	18	-5.04	2.36e-07	30	0.000129	1	16392	1
GEN1	-20.51	12	-4.96	3.46e-07	31	0.000183	1	16391	1
RMND1	-22.79	15	-4.93	4.09e-07	32	0.00021	1	16390	1
C3orf37	-24.09	18	-4.75	1e-06	33	0.000498	1	16389	1
RAD51AP1	-19.11	12	-4.61	1.98e-06	34	0.000958	1	16388	1
GPX5	-23.12	18	-4.55	2.65e-06	35	0.00124	1	16387	1
ENO1	-22.62	18	-4.45	4.28e-06	36	0.00195	1	16386	1
PDHB	-22.56	18	-4.44	4.54e-06	37	0.00202	1	16385	1
SLX4	-22.41	18	-4.41	5.2e-06	38	0.00225	1	16384	1
RMI2	-20.34	15	-4.38	5.87e-06	39	0.00247	1	16383	1
NHLRC2	-21.81	18	-4.29	9.11e-06	40	0.00374	1	16382	1
POLQ	-20.89	18	-4.1	2.1e-05	41	0.00843	1	16381	1
XRCC3	-20.76	18	-4.07	2.35e-05	42	0.00917	1	16380	1
REV3L	-20.43	18	-4	3.13e-05	43	0.0119	1	16379	1
ERCC6	-20.42	18	-4	3.17e-05	44	0.0118	1	16378	1
BLM	-20.36	18	-3.99	3.34e-05	45	0.0122	1	16377	1
INTS6	-18.53	15	-3.98	3.5e-05	46	0.0125	1	16376	1
C1orf112	-20.2	18	-3.95	3.84e-05	47	0.0134	1	16375	1
TIPRL	-16.42	12	-3.94	4.13e-05	48	0.0141	1	16374	1
NDUFB7	-16.36	12	-3.92	4.41e-05	49	0.0148	1	16373	1
ERCC5	-19.6	18	-3.83	6.35e-05	50	0.0208	1	16372	1
TRAIP	-19.38	18	-3.79	7.61e-05	51	0.0245	1	16371	1
DCLRE1A	-17.55	15	-3.75	8.69e-05	52	0.0274	1	16370	1
ESCO2	-13.54	9	-3.74	9.22e-05	53	0.0286	1	16369	1
RTN4IP1	-11.02	6	-3.73	9.73e-05	54	0.0296	1	16368	1
HELQ	-18.78	18	-3.66	0.000124	55	0.0371	1	16367	1
QRICH1	-18.44	18	-3.6	0.000162	56	0.0475	1	16366	1
HUS1	-18.2	18	-3.54	0.000196	57	0.0566	1	16365	1
U2SURP	-16.98	16	-3.51	0.000227	58	0.0642	1	16364	1
MAD2L2	-17.86	18	-3.48	0.000255	59	0.071	1	16363	1
SLX4IP	-17.61	18	-3.42	0.000307	60	0.0842	1	16362	1
CCAR1	-17.43	18	-3.39	0.000354	61	0.0953	1	16361	1
FBXW7	-17.41	18	-3.38	0.000358	62	0.0949	1	16360	1
APITD1	-9.81	6	-3.3	0.000486	63	0.127	1	16359	1
FANCL	-11.97	9	-3.28	0.000512	64	0.131	0.999	16358	1
RBBP8	-16.91	18	-3.28	0.000517	65	0.131	0.999	16357	1
ATP1A1	-16.81	18	-3.26	0.000555	66	0.138	0.999	16356	1
ADCY7	-16.74	18	-3.25	0.000585	67	0.143	0.999	16355	1
XPR1	-16.45	18	-3.19	0.000719	68	0.174	0.999	16354	1
MSR1	-16.24	18	-3.14	0.000834	69	0.198	0.999	16353	1
SIVA1	-16.06	18	-3.11	0.000947	70	0.222	0.999	16352	1
MRPL49	-16.03	18	-3.1	0.000965	71	0.223	0.999	16351	1
POLD3	-15.89	18	-3.07	0.00107	72	0.243	0.999	16350	1
FLVCR1	-15.88	18	-3.07	0.00107	73	0.241	0.999	16349	1
PCM1	-15.85	18	-3.06	0.00109	74	0.243	0.999	16348	1
NKD1	-15.83	18	-3.06	0.00111	75	0.243	0.999	16347	1
LEMD2	-15.66	18	-3.02	0.00125	76	0.269	0.999	16346	1
MRPS24	-14.18	15	-3	0.00136	77	0.29	0.999	16345	1
NDUFS1	-15.38	18	-2.97	0.0015	78	0.316	0.998	16344	1
YBEY	-15.34	18	-2.96	0.00154	79	0.32	0.998	16343	1
MDC1	-15.34	18	-2.96	0.00155	80	0.317	0.998	16342	1
JPH3	-15.26	18	-2.94	0.00163	81	0.33	0.998	16341	1
PNPT1	-10.79	9	-2.94	0.00163	82	0.327	0.998	16340	1
BAZ1B	-15.24	18	-2.94	0.00165	83	0.326	0.998	16339	1
ARHGEF40	-15.04	18	-2.9	0.00189	84	0.369	0.998	16338	1
NUBPL	-15.01	18	-2.89	0.00192	85	0.371	0.998	16337	1
NDUFA9	-14.99	18	-2.89	0.00194	86	0.37	0.998	16336	1
TRERF1	-14.72	18	-2.83	0.00232	87	0.437	0.998	16335	1
NDUFV1	-14.7	18	-2.83	0.00235	88	0.439	0.998	16334	1
FBXO11	-14.65	18	-2.82	0.00241	89	0.445	0.998	16333	1
PDHA1	-14.65	18	-2.82	0.00242	90	0.441	0.998	16332	1
ERCC6L	-14.64	18	-2.81	0.00244	91	0.441	0.998	16331	1
CYSLTR1	-8.41	6	-2.8	0.00254	92	0.454	0.997	16330	1
SHCBP1L	-14.53	18	-2.79	0.00261	93	0.46	0.997	16329	1
CCDC77	-14.5	18	-2.79	0.00265	94	0.464	0.997	16328	1
ELP2	-14.5	18	-2.79	0.00266	95	0.46	0.997	16327	1
ELP5	-14.49	18	-2.78	0.00268	96	0.458	0.997	16326	1
BAG1	-14.48	18	-2.78	0.0027	97	0.458	0.997	16325	1
MADD	-14.47	18	-2.78	0.0027	98	0.453	0.997	16324	1
HEMGN	-8.35	6	-2.78	0.00272	99	0.451	0.997	16323	1
ATG9A	-14.38	18	-2.76	0.00286	100	0.47	0.997	16322	1
DIAPH2	-14.38	18	-2.76	0.00287	101	0.467	0.997	16321	1
FBXL5	-14.34	18	-2.75	0.00294	102	0.473	0.997	16320	1
PDE12	-11.69	12	-2.75	0.00299	103	0.477	0.997	16319	1
CHTF8	-12.98	15	-2.73	0.00318	104	0.502	0.997	16318	1
SH3GL1	-14.17	18	-2.72	0.00327	105	0.511	0.997	16317	1
TSSC1	-14.16	18	-2.72	0.00329	106	0.509	0.997	16316	1
ATP6V1H	-14.13	18	-2.71	0.00336	107	0.516	0.997	16315	1
ELP6	-14.11	18	-2.71	0.00339	108	0.516	0.997	16314	1
NAA35	-14.09	18	-2.7	0.00343	109	0.517	0.997	16313	1
RPUSD3	-14.09	18	-2.7	0.00345	110	0.514	0.997	16312	1
NDUFA8	-14.06	18	-2.7	0.0035	111	0.517	0.997	16311	1
FOXRED1	-14.06	18	-2.7	0.00351	112	0.515	0.996	16310	1
KTI12	-12.79	15	-2.69	0.00362	113	0.526	0.996	16309	1
GTPBP10	-13.95	18	-2.67	0.00374	114	0.538	0.996	16308	1
CHAF1B	-9.86	9	-2.67	0.00374	115	0.535	0.996	16307	1
SH3BP5L	-13.91	18	-2.66	0.00385	116	0.545	0.996	16306	1
ME2	-9.81	9	-2.66	0.00393	117	0.552	0.996	16305	1
NDUFB5	-13.86	18	-2.66	0.00396	118	0.552	0.996	16304	1
TMEM161B	-7.98	6	-2.65	0.00407	119	0.561	0.996	16303	1
SPICE1	-13.81	18	-2.64	0.00409	120	0.559	0.996	16302	1
LDLR	-13.79	18	-2.64	0.00414	121	0.561	0.996	16301	1
NDUFA13	-13.77	18	-2.64	0.00417	122	0.562	0.996	16300	1
C9orf41	-9.68	9	-2.62	0.00439	123	0.587	0.996	16299	1
PVR	-13.66	18	-2.61	0.00448	124	0.593	0.996	16298	1
PDS5A	-13.65	18	-2.61	0.0045	125	0.592	0.995	16297	1
SCAI	-13.64	18	-2.61	0.00451	126	0.588	0.995	16296	1
PI4K2B	-11.09	12	-2.6	0.00469	127	0.606	0.995	16295	1
REEP5	-13.56	18	-2.59	0.00474	128	0.609	0.995	16294	1
C1orf64	-13.55	18	-2.59	0.00478	129	0.608	0.995	16293	1
CSE1L	-12.77	16	-2.59	0.00478	130	0.604	0.995	16292	1
TLR9	-13.51	18	-2.58	0.00489	131	0.613	0.995	16291	1
RNF32	-13.49	18	-2.58	0.00494	132	0.614	0.995	16290	1
MDH2	-13.47	18	-2.58	0.00501	133	0.618	0.995	16289	1
C4orf21	-13.45	18	-2.57	0.00505	134	0.619	0.995	16288	1
OPN1SW	-13.43	18	-2.57	0.00513	135	0.624	0.995	16287	1
MTOR	-13.37	18	-2.55	0.00532	136	0.642	0.995	16286	1
PPM1B	-13.32	18	-2.55	0.00545	137	0.654	0.995	16285	1
ATP9B	-13.32	18	-2.54	0.00547	138	0.651	0.995	16284	1
BOD1L1	-13.31	18	-2.54	0.00549	139	0.648	0.995	16283	1
SQSTM1	-13.31	18	-2.54	0.00551	140	0.647	0.994	16282	1
FAM210A	-10.85	12	-2.54	0.00557	141	0.649	0.994	16281	1
C10orf12	-10.84	12	-2.54	0.0056	142	0.647	0.994	16280	1
CCDC70	-10.81	12	-2.53	0.00573	143	0.658	0.994	16279	1
NICN1	-13.24	18	-2.53	0.00573	144	0.654	0.994	16278	1
PPP2R4	-13.22	18	-2.53	0.00578	145	0.655	0.994	16277	1
QTRTD1	-13.22	18	-2.52	0.00579	146	0.651	0.994	16276	1
SMTNL2	-13.21	18	-2.52	0.00582	147	0.65	0.994	16275	1
OR51A7	-7.63	6	-2.52	0.00584	148	0.648	0.994	16274	1
TNFRSF10A	-13.19	18	-2.52	0.00589	149	0.65	0.994	16273	1
KCNH3	-13.13	18	-2.51	0.0061	150	0.668	0.994	16272	1
STK4	-13.13	18	-2.51	0.00611	151	0.664	0.994	16271	1
NLRP8	-13.11	18	-2.5	0.00619	152	0.669	0.994	16270	1
SLC30A9	-13.1	18	-2.5	0.00621	153	0.666	0.994	16269	1
PGAP3	-13.09	18	-2.5	0.00626	154	0.667	0.994	16268	1
MFSD3	-13.07	18	-2.49	0.00633	155	0.671	0.994	16267	1
ATP5B	-13.04	18	-2.49	0.00643	156	0.676	0.994	16266	1
AMMECR1	-13.04	18	-2.49	0.00645	157	0.675	0.994	16265	1
EXOSC8	-12.99	18	-2.48	0.0066	158	0.686	0.993	16264	1
RYR1	-12.97	18	-2.47	0.00671	159	0.693	0.993	16263	1
AGPAT1	-12.96	18	-2.47	0.00674	160	0.692	0.993	16262	1
KANK4	-12.95	18	-2.47	0.00677	161	0.69	0.993	16261	1
NDUFAF3	-12.95	18	-2.47	0.00679	162	0.688	0.993	16260	1
TRIM4	-10.54	12	-2.46	0.00693	163	0.698	0.993	16259	1
HNF1B	-12.9	18	-2.46	0.00695	164	0.696	0.993	16258	1
XRCC1	-12.89	18	-2.46	0.00701	165	0.697	0.993	16257	1
INSIG2	-11.77	15	-2.46	0.00701	166	0.693	0.993	16256	1
ATR	-12.89	18	-2.46	0.00701	167	0.69	0.993	16255	1
C1QBP	-10.46	12	-2.44	0.00733	168	0.717	0.993	16254	1
FAM134A	-12.79	18	-2.44	0.00744	169	0.723	0.993	16253	1
ARID4A	-10.4	12	-2.42	0.00767	170	0.741	0.992	16252	1
GARS	-12.72	18	-2.42	0.00773	171	0.742	0.992	16251	1
C19orf26	-12.71	18	-2.42	0.00776	172	0.741	0.992	16250	1
MECR	-12.71	18	-2.42	0.00777	173	0.738	0.992	16249	1
NDUFAF7	-12.71	18	-2.42	0.00778	174	0.734	0.992	16248	1
LASP1	-12.7	18	-2.42	0.00781	175	0.733	0.992	16247	1
C1QC	-12.69	18	-2.42	0.00783	176	0.731	0.992	16246	1
BRD9	-12.68	18	-2.41	0.0079	177	0.733	0.992	16245	1
GRAMD3	-12.67	18	-2.41	0.00795	178	0.733	0.992	16244	1
GIGYF2	-12.67	18	-2.41	0.00795	179	0.729	0.992	16243	1
DBX1	-12.63	18	-2.4	0.00811	180	0.74	0.992	16242	1
MET	-12.61	18	-2.4	0.0082	181	0.744	0.992	16241	1
ACAD9	-12.61	18	-2.4	0.00822	182	0.742	0.992	16240	1
UBE2O	-12.6	18	-2.4	0.00827	183	0.742	0.992	16239	1
ALAS1	-12.57	18	-2.39	0.00837	184	0.747	0.992	16238	1
ANGPTL6	-12.53	18	-2.38	0.0086	185	0.763	0.991	16237	1
NDUFA2	-10.22	12	-2.38	0.00863	186	0.762	0.991	16236	1
EEPD1	-12.51	18	-2.38	0.00866	187	0.761	0.991	16235	1
NDUFA6	-11.42	15	-2.38	0.00871	188	0.761	0.991	16234	1
ECSIT	-12.5	18	-2.38	0.00873	189	0.758	0.991	16233	1
SLC25A1	-12.5	18	-2.38	0.00873	190	0.754	0.991	16232	1
MARK2	-12.49	18	-2.37	0.00879	191	0.756	0.991	16231	1
DCC	-12.47	18	-2.37	0.00888	192	0.759	0.991	16230	1
STRA13	-12.46	18	-2.37	0.00891	193	0.758	0.991	16229	1
PNKP	-12.43	18	-2.36	0.00909	194	0.77	0.991	16228	1
OR2C1	-11.31	15	-2.35	0.00931	195	0.784	0.991	16227	1
MTMR1	-12.36	18	-2.35	0.00944	196	0.791	0.991	16226	1
TACO1	-12.35	18	-2.35	0.00948	197	0.79	0.991	16225	1
LRRC73	-12.32	18	-2.34	0.00965	198	0.8	0.99	16224	1
AHNAK2	-12.32	18	-2.34	0.00966	199	0.797	0.99	16223	1
KIF26B	-12.31	18	-2.34	0.00968	200	0.795	0.99	16222	1
FRRS1	-12.31	18	-2.34	0.00969	201	0.792	0.99	16221	1
HSPB6	-12.29	18	-2.33	0.00982	202	0.798	0.99	16220	1
IGF2BP1	-12.29	18	-2.33	0.00983	203	0.795	0.99	16219	1
H1F0	-11.21	15	-2.33	0.00985	204	0.793	0.99	16218	1
ADM5	-12.26	18	-2.33	0.00999	205	0.8	0.99	16217	1
TBC1D9B	-12.25	18	-2.32	0.01	206	0.8	0.99	16216	1
TRIT1	-12.25	18	-2.32	0.01	207	0.797	0.99	16215	1
TACR2	-12.22	18	-2.32	0.0102	208	0.802	0.99	16214	1
VWA9	-12.22	18	-2.32	0.0102	209	0.799	0.99	16213	1
IGSF9B	-12.16	18	-2.31	0.0105	210	0.823	0.989	16212	1
TUFM	-12.15	18	-2.31	0.0106	211	0.822	0.989	16211	1
OTUB1	-12.13	18	-2.3	0.0107	212	0.827	0.989	16210	1
PDS5B	-12.1	18	-2.29	0.0109	213	0.838	0.989	16209	1
NUDCD2	-6.98	6	-2.29	0.0109	214	0.836	0.989	16208	1
CTSF	-12.1	18	-2.29	0.0109	215	0.832	0.989	16207	1
CD1C	-12.09	18	-2.29	0.0109	216	0.829	0.989	16206	1
NUP88	-12.06	18	-2.29	0.0111	217	0.84	0.989	16205	1
RBFA	-12.06	18	-2.29	0.0111	218	0.836	0.989	16204	1
IGFBP6	-12.05	18	-2.29	0.0111	219	0.836	0.989	16203	1
KDM8	-12.05	18	-2.28	0.0112	220	0.835	0.989	16202	1
TCF20	-12.04	18	-2.28	0.0112	221	0.834	0.989	16201	1
NAA11	-8.49	9	-2.28	0.0114	222	0.846	0.989	16200	1
MPC1	-9.78	12	-2.27	0.0116	223	0.855	0.988	16199	1
UPK3A	-11.96	18	-2.27	0.0117	224	0.859	0.988	16198	1
CLOCK	-11.94	18	-2.26	0.0118	225	0.863	0.988	16197	1
CNDP1	-11.94	18	-2.26	0.0118	226	0.86	0.988	16196	1
AGTR1	-8.44	9	-2.26	0.0119	227	0.86	0.988	16195	1
CGRRF1	-11.92	18	-2.26	0.012	228	0.862	0.988	16194	1
TTBK2	-11.9	18	-2.25	0.0121	229	0.867	0.988	16193	1
SMIM12	-8.4	9	-2.25	0.0122	230	0.873	0.988	16192	1
TMEM139	-11.87	18	-2.25	0.0123	231	0.874	0.988	16191	1
LHX2	-11.86	18	-2.25	0.0123	232	0.873	0.988	16190	1
EHMT1	-11.86	18	-2.25	0.0124	233	0.871	0.988	16189	1
AWAT2	-11.84	18	-2.24	0.0125	234	0.879	0.987	16188	1
HECTD4	-11.8	18	-2.23	0.0128	235	0.894	0.987	16187	1
KCMF1	-11.77	18	-2.23	0.013	236	0.904	0.987	16186	1
LUC7L2	-11.75	18	-2.22	0.0131	237	0.908	0.987	16185	1
GGPS1	-6.78	6	-2.22	0.0132	238	0.908	0.987	16184	1
DNTTIP2	-11.7	18	-2.21	0.0134	239	0.923	0.987	16183	1
DENND6A	-11.7	18	-2.21	0.0134	240	0.919	0.987	16182	1
USP34	-11.69	18	-2.21	0.0135	241	0.92	0.987	16181	1
OR7C2	-8.23	9	-2.2	0.0139	242	0.94	0.986	16180	1
PRKD1	-11.63	18	-2.2	0.0139	243	0.943	0.986	16179	1
NR2C2AP	-11.6	18	-2.19	0.0141	244	0.952	0.986	16178	1
HESX1	-6.68	6	-2.19	0.0144	245	0.962	0.986	16177	1
MYO1G	-11.56	18	-2.18	0.0145	246	0.966	0.986	16176	1
RAD51D	-11.56	18	-2.18	0.0145	247	0.962	0.986	16175	1
RRNAD1	-11.54	18	-2.18	0.0146	248	0.969	0.985	16174	1
NGLY1	-11.54	18	-2.18	0.0146	249	0.965	0.985	16173	1
STX16	-10.51	15	-2.17	0.0149	250	0.976	0.985	16172	1
TM9SF4	-11.5	18	-2.17	0.0149	251	0.976	0.985	16171	1
SNAI2	-11.47	18	-2.17	0.0151	252	0.986	0.985	16170	1
PRSS27	-11.14	17	-2.16	0.0152	253	0.986	0.985	16169	1
MPL	-11.46	18	-2.16	0.0153	254	0.986	0.985	16168	1
CPSF4L	-11.45	18	-2.16	0.0153	255	0.986	0.985	16167	1
MARS	-11.45	18	-2.16	0.0153	256	0.984	0.985	16166	1
PRPH2	-11.42	18	-2.16	0.0155	257	0.993	0.984	16165	1
RB1CC1	-11.4	18	-2.15	0.0158	258	1	0.984	16164	1
MRPL1	-9.3	12	-2.15	0.0158	259	1	0.984	16163	1
ENPP7	-11.39	18	-2.15	0.0158	260	0.999	0.984	16162	1
PPHLN1	-11.39	18	-2.15	0.0158	261	0.996	0.984	16161	1
CEP57	-10.38	15	-2.15	0.0159	262	1	0.984	16160	1
SH3D21	-11.35	18	-2.14	0.0161	263	1.01	0.984	16159	1
POLD1	-11.34	18	-2.14	0.0162	264	1.01	0.984	16158	1
LRRC36	-11.32	18	-2.13	0.0164	265	1.02	0.984	16157	1
HTR3E	-11.31	18	-2.13	0.0164	266	1.01	0.984	16156	1
PDIK1L	-7.99	9	-2.13	0.0165	267	1.02	0.983	16155	1
VIPAS39	-11.3	18	-2.13	0.0165	268	1.01	0.983	16154	1
NCDN	-11.28	18	-2.13	0.0168	269	1.02	0.983	16153	1
SETD5	-11.26	18	-2.12	0.0169	270	1.03	0.983	16152	0.999
RECQL5	-11.26	18	-2.12	0.0169	271	1.02	0.983	16151	1
ADAM20	-9.19	12	-2.12	0.0169	272	1.02	0.983	16150	1
SARS2	-11.25	18	-2.12	0.0169	273	1.02	0.983	16149	1
FKBP6	-11.24	18	-2.12	0.017	274	1.02	0.983	16148	1
FAM179A	-11.24	18	-2.12	0.0171	275	1.02	0.983	16147	1
ZC3H7A	-11.23	18	-2.12	0.0171	276	1.02	0.983	16146	1
FBXO47	-11.22	18	-2.12	0.0172	277	1.02	0.983	16145	1
SIT1	-10.25	15	-2.12	0.0172	278	1.02	0.983	16144	1
LIMK2	-11.22	18	-2.11	0.0172	279	1.01	0.983	16143	1
IREB2	-11.22	18	-2.11	0.0173	280	1.01	0.983	16142	1
GPD1	-11.21	18	-2.11	0.0173	281	1.01	0.983	16141	1
UVSSA	-11.18	18	-2.11	0.0176	282	1.02	0.982	16140	1
CLUH	-11.17	18	-2.1	0.0176	283	1.02	0.982	16139	1
NRD1	-11.17	18	-2.1	0.0177	284	1.02	0.982	16138	1
XRCC4	-7.89	9	-2.1	0.0178	285	1.02	0.982	16137	1
HOXC10	-10.15	15	-2.09	0.0181	286	1.04	0.982	16136	0.999
VARS	-10.79	17	-2.09	0.0182	287	1.04	0.982	16135	0.999
C8orf86	-9.06	12	-2.09	0.0184	288	1.05	0.982	16134	0.999
MPST	-10.11	15	-2.09	0.0185	289	1.05	0.981	16133	0.999
KIAA2022	-10.1	15	-2.08	0.0186	290	1.05	0.981	16132	0.999
PRRC2B	-11.06	18	-2.08	0.0187	291	1.05	0.981	16131	0.999
IKBKAP	-11.06	18	-2.08	0.0187	292	1.05	0.981	16130	0.999
LINS	-11.05	18	-2.08	0.0188	293	1.05	0.981	16129	0.999
HSPA12B	-11.05	18	-2.08	0.0188	294	1.05	0.981	16128	0.999
KIAA1549	-11.03	18	-2.08	0.0189	295	1.05	0.981	16127	0.999
CCDC97	-11.02	18	-2.07	0.0191	296	1.06	0.981	16126	0.999
OPTN	-11.02	18	-2.07	0.0191	297	1.06	0.981	16125	0.999
RNASEL	-11.01	18	-2.07	0.0191	298	1.05	0.981	16124	0.999
RPAIN	-9.98	15	-2.06	0.0199	299	1.09	0.98	16123	0.998
C17orf103	-10.94	18	-2.06	0.0199	300	1.09	0.98	16122	0.998
BIN3	-10.94	18	-2.06	0.0199	301	1.08	0.98	16121	0.998
TBRG4	-10.92	18	-2.05	0.0201	302	1.09	0.98	16120	0.998
MARCO	-10.92	18	-2.05	0.0201	303	1.09	0.98	16119	0.998
NUDT2	-7.71	9	-2.05	0.0202	304	1.09	0.98	16118	0.998
ACRBP	-10.9	18	-2.05	0.0202	305	1.09	0.98	16117	0.998
ATP5A1	-8.9	12	-2.05	0.0203	306	1.09	0.98	16116	0.998
MRPL13	-8.86	12	-2.04	0.0207	307	1.11	0.979	16115	0.998
MOCS3	-8.86	12	-2.04	0.0208	308	1.11	0.979	16114	0.998
EIF4G3	-10.84	18	-2.04	0.0209	309	1.11	0.979	16113	0.998
NDUFC2	-8.83	12	-2.03	0.0211	310	1.12	0.979	16112	0.998
SLITRK6	-9.87	15	-2.03	0.0211	311	1.12	0.979	16111	0.998
RBM10	-10.8	18	-2.03	0.0212	312	1.12	0.979	16110	0.998
PABPC4L	-9.85	15	-2.03	0.0213	313	1.12	0.979	16109	0.998
PDK1	-10.79	18	-2.03	0.0214	314	1.12	0.979	16108	0.998
OR1L3	-6.22	6	-2.02	0.0215	315	1.12	0.979	16107	0.998
CRBN	-10.77	18	-2.02	0.0215	316	1.12	0.978	16106	0.998
C17orf49	-10.77	18	-2.02	0.0216	317	1.12	0.978	16105	0.998
ITGB1BP1	-7.6	9	-2.02	0.0218	318	1.13	0.978	16104	0.997
NDUFAF5	-10.74	18	-2.02	0.0219	319	1.13	0.978	16103	0.997
AMHR2	-10.74	18	-2.02	0.0219	320	1.12	0.978	16102	0.998
CES5A	-10.71	18	-2.01	0.0222	321	1.14	0.978	16101	0.997
CNTRL	-10.71	18	-2.01	0.0222	322	1.13	0.978	16100	0.997
GPX1	-6.16	6	-2	0.0227	323	1.15	0.977	16099	0.997
NFATC2IP	-10.67	18	-2	0.0227	324	1.15	0.977	16098	0.997
SRSF2	-10.35	17	-2	0.0228	325	1.15	0.977	16097	0.997
IWS1	-10.65	18	-2	0.0229	326	1.15	0.977	16096	0.997
IGFALS	-9.7	15	-1.99	0.0231	327	1.16	0.977	16095	0.997
ARHGAP39	-10.63	18	-1.99	0.0231	328	1.16	0.977	16094	0.997
PIGF	-6.13	6	-1.99	0.0232	329	1.16	0.977	16093	0.997
SPATA22	-8.67	12	-1.99	0.0232	330	1.16	0.977	16092	0.997
PITX1	-10.61	18	-1.99	0.0233	331	1.16	0.977	16091	0.997
PIBF1	-10.61	18	-1.99	0.0233	332	1.15	0.977	16090	0.997
SHARPIN	-10.61	18	-1.99	0.0233	333	1.15	0.977	16089	0.997
LCA5	-8.66	12	-1.99	0.0234	334	1.15	0.977	16088	0.997
COMMD6	-7.49	9	-1.99	0.0235	335	1.15	0.976	16087	0.997
PREPL	-10.59	18	-1.99	0.0236	336	1.15	0.976	16086	0.997
SLC27A2	-10.59	18	-1.99	0.0236	337	1.15	0.976	16085	0.997
METTL22	-10.58	18	-1.98	0.0237	338	1.15	0.976	16084	0.997
ACACA	-10.57	18	-1.98	0.0238	339	1.15	0.976	16083	0.997
TGFB1I1	-10.57	18	-1.98	0.0238	340	1.15	0.976	16082	0.997
SPCS1	-10.57	18	-1.98	0.0238	341	1.15	0.976	16081	0.997
ARPC5	-10.57	18	-1.98	0.0238	342	1.14	0.976	16080	0.997
DCK	-10.55	18	-1.98	0.0241	343	1.15	0.976	16079	0.997
NOA1	-10.53	18	-1.97	0.0243	344	1.16	0.976	16078	0.997
TRIM24	-10.52	18	-1.97	0.0243	345	1.16	0.976	16077	0.997
IGSF10	-10.5	18	-1.97	0.0246	346	1.17	0.975	16076	0.996
SLAMF1	-10.49	18	-1.96	0.0248	347	1.17	0.975	16075	0.996
C11orf54	-7.41	9	-1.96	0.0248	348	1.17	0.975	16074	0.996
SPAG9	-10.48	18	-1.96	0.0249	349	1.17	0.975	16073	0.996
HSD17B12	-8.54	12	-1.96	0.025	350	1.17	0.975	16072	0.996
ATRIP	-10.46	18	-1.96	0.025	351	1.17	0.975	16071	0.996
PLCZ1	-8.54	12	-1.96	0.0251	352	1.17	0.975	16070	0.996
SPC24	-10.46	18	-1.96	0.0251	353	1.17	0.975	16069	0.996
SULT1C2	-10.46	18	-1.96	0.0251	354	1.16	0.975	16068	0.996
EHF	-10.46	18	-1.96	0.0251	355	1.16	0.975	16067	0.996
CATSPERB	-10.45	18	-1.96	0.0252	356	1.16	0.975	16066	0.996
RNASE6	-8.52	12	-1.95	0.0253	357	1.16	0.975	16065	0.996
ATP5I	-7.38	9	-1.95	0.0254	358	1.17	0.975	16064	0.996
LMAN1	-10.42	18	-1.95	0.0255	359	1.17	0.974	16063	0.996
MAP3K4	-10.42	18	-1.95	0.0256	360	1.17	0.974	16062	0.996
GRM6	-10.39	18	-1.95	0.0259	361	1.18	0.974	16061	0.996
LRWD1	-10.38	18	-1.94	0.0261	362	1.18	0.974	16060	0.996
CELF2	-10.37	18	-1.94	0.0262	363	1.18	0.974	16059	0.996
TAAR2	-7.32	9	-1.94	0.0264	364	1.19	0.974	16058	0.996
RXRG	-10.35	18	-1.94	0.0264	365	1.19	0.974	16057	0.996
MTFMT	-10.33	18	-1.93	0.0267	366	1.2	0.973	16056	0.995
IPPK	-10.31	18	-1.93	0.0269	367	1.2	0.973	16055	0.995
RNASEH2A	-10.31	18	-1.93	0.0269	368	1.2	0.973	16054	0.995
SMPD4	-8.41	12	-1.92	0.0271	369	1.21	0.973	16053	0.995
SDR39U1	-10.29	18	-1.92	0.0272	370	1.21	0.973	16052	0.995
BTN2A2	-5.94	6	-1.92	0.0273	371	1.21	0.973	16051	0.995
MGA	-10.26	18	-1.92	0.0275	372	1.22	0.972	16050	0.995
RLBP1	-10.24	18	-1.91	0.0278	373	1.22	0.972	16049	0.995
AHSG	-10.24	18	-1.91	0.0279	374	1.22	0.972	16048	0.995
DBNDD1	-10.23	18	-1.91	0.0279	375	1.22	0.972	16047	0.995
THTPA	-9.34	15	-1.91	0.0279	376	1.22	0.972	16046	0.995
GATAD2A	-10.23	18	-1.91	0.028	377	1.22	0.972	16045	0.995
CTNS	-10.22	18	-1.91	0.028	378	1.22	0.972	16044	0.995
IGSF9	-10.21	18	-1.91	0.0282	379	1.22	0.972	16043	0.995
XPO6	-10.21	18	-1.91	0.0282	380	1.22	0.972	16042	0.995
MRPL40	-5.89	6	-1.91	0.0283	381	1.22	0.972	16041	0.995
GTPBP3	-10.19	18	-1.9	0.0284	382	1.22	0.972	16040	0.995
MC2R	-8.31	12	-1.9	0.0286	383	1.23	0.971	16039	0.995
OR52R1	-7.2	9	-1.9	0.0287	384	1.23	0.971	16038	0.995
SPAG17	-10.17	18	-1.9	0.0288	385	1.23	0.971	16037	0.994
PSMC3	-9.28	15	-1.9	0.0289	386	1.23	0.971	16036	0.994
WDR11	-10.16	18	-1.9	0.0289	387	1.23	0.971	16035	0.994
F2R	-10.16	18	-1.9	0.0289	388	1.22	0.971	16034	0.995
HEXIM1	-8.29	12	-1.89	0.0291	389	1.23	0.971	16033	0.994
GPR61	-10.15	18	-1.89	0.0291	390	1.23	0.971	16032	0.994
PRR5L	-10.13	18	-1.89	0.0293	391	1.23	0.971	16031	0.994
CHMP4A	-5.84	6	-1.89	0.0294	392	1.23	0.971	16030	0.994
STK39	-10.12	18	-1.89	0.0295	393	1.23	0.971	16029	0.994
GMPR	-10.11	18	-1.89	0.0296	394	1.23	0.97	16028	0.994
IVNS1ABP	-10.11	18	-1.89	0.0296	395	1.23	0.97	16027	0.994
BRCA2	-10.1	18	-1.88	0.0298	396	1.23	0.97	16026	0.994
SCN10A	-10.09	18	-1.88	0.0299	397	1.23	0.97	16025	0.994
C1S	-10.09	18	-1.88	0.0299	398	1.23	0.97	16024	0.994
GPR18	-7.13	9	-1.88	0.0299	399	1.23	0.97	16023	0.994
TFAP2D	-10.07	18	-1.88	0.0302	400	1.24	0.97	16022	0.994
CABIN1	-10.07	18	-1.88	0.0302	401	1.24	0.97	16021	0.994
OR52K1	-5.81	6	-1.88	0.0303	402	1.24	0.97	16020	0.994
OSBPL6	-10.04	18	-1.87	0.0306	403	1.25	0.969	16019	0.994
DLAT	-10.04	18	-1.87	0.0306	404	1.24	0.969	16018	0.994
PTPRK	-10.04	18	-1.87	0.0306	405	1.24	0.969	16017	0.994
GPR174	-8.2	12	-1.87	0.0306	406	1.24	0.969	16016	0.994
KANSL2	-10.04	18	-1.87	0.0306	407	1.24	0.969	16015	0.994
YIF1A	-10.03	18	-1.87	0.0307	408	1.24	0.969	16014	0.994
GH2	-7.08	9	-1.87	0.031	409	1.24	0.969	16013	0.994
UNC50	-9.14	15	-1.87	0.031	410	1.24	0.969	16012	0.994
NPC2	-8.17	12	-1.87	0.031	411	1.24	0.969	16011	0.994
MRPS34	-10.01	18	-1.87	0.031	412	1.24	0.969	16010	0.994
ZNF142	-10.01	18	-1.87	0.0311	413	1.23	0.969	16009	0.994
NGFR	-10.01	18	-1.87	0.0311	414	1.23	0.969	16008	0.994
DYRK4	-10	18	-1.86	0.0311	415	1.23	0.969	16007	0.994
COQ7	-9.99	18	-1.86	0.0312	416	1.23	0.969	16006	0.994
CLYBL	-9.97	18	-1.86	0.0315	417	1.24	0.968	16005	0.994
CARHSP1	-9.97	18	-1.86	0.0315	418	1.24	0.968	16004	0.994
GADD45GIP1	-9.97	18	-1.86	0.0315	419	1.24	0.968	16003	0.994
SAMD10	-9.96	18	-1.86	0.0317	420	1.24	0.968	16002	0.994
KCTD3	-9.96	18	-1.86	0.0317	421	1.24	0.968	16001	0.994
ECHS1	-9.96	18	-1.86	0.0318	422	1.24	0.968	16000	0.994
CHERP	-9.95	18	-1.85	0.0318	423	1.24	0.968	15999	0.994
ZDHHC6	-7.03	9	-1.85	0.0319	424	1.23	0.968	15998	0.994
MYOCD	-9.94	18	-1.85	0.0319	425	1.23	0.968	15997	0.994
SEC62	-7.03	9	-1.85	0.0319	426	1.23	0.968	15996	0.994
RSPO4	-9.94	18	-1.85	0.032	427	1.23	0.968	15995	0.994
DUSP3	-9.93	18	-1.85	0.0322	428	1.23	0.968	15994	0.994
NHEJ1	-9.06	15	-1.85	0.0322	429	1.23	0.968	15993	0.994
RND3	-9.93	18	-1.85	0.0322	430	1.23	0.968	15992	0.994
AUNIP	-9.05	15	-1.85	0.0324	431	1.23	0.968	15991	0.994
NPSR1	-9.91	18	-1.85	0.0325	432	1.23	0.968	15990	0.994
PRR12	-9.9	18	-1.84	0.0326	433	1.24	0.967	15989	0.994
BRD3	-9.89	18	-1.84	0.0327	434	1.24	0.967	15988	0.994
MIB2	-9.89	18	-1.84	0.0328	435	1.24	0.967	15987	0.993
MXRA5	-9.88	18	-1.84	0.0328	436	1.24	0.967	15986	0.993
FAM122A	-9.02	15	-1.84	0.033	437	1.24	0.967	15985	0.993
POLE3	-6.98	9	-1.84	0.033	438	1.24	0.967	15984	0.993
PTRH1	-9.86	18	-1.84	0.0331	439	1.24	0.967	15983	0.993
DCN	-9.86	18	-1.84	0.0332	440	1.24	0.967	15982	0.993
TTC39A	-9.86	18	-1.84	0.0332	441	1.24	0.967	15981	0.993
TLCD1	-9.86	18	-1.84	0.0332	442	1.23	0.967	15980	0.993
PGBD3	-9.85	18	-1.83	0.0333	443	1.23	0.967	15979	0.993
RMDN2	-9.85	18	-1.83	0.0334	444	1.23	0.967	15978	0.993
EFNA2	-9.85	18	-1.83	0.0334	445	1.23	0.967	15977	0.993
FAM174B	-9.85	18	-1.83	0.0334	446	1.23	0.967	15976	0.994
ACSL1	-9.84	18	-1.83	0.0334	447	1.23	0.967	15975	0.994
MRPL17	-9.84	18	-1.83	0.0335	448	1.23	0.967	15974	0.994
KBTBD8	-9.83	18	-1.83	0.0337	449	1.23	0.966	15973	0.993
TMEM150B	-9.83	18	-1.83	0.0337	450	1.23	0.966	15972	0.993
XPA	-8.01	12	-1.83	0.0339	451	1.23	0.966	15971	0.993
FAM160B1	-9.8	18	-1.82	0.0341	452	1.24	0.966	15970	0.993
HERC4	-9.8	18	-1.82	0.0341	453	1.24	0.966	15969	0.993
SMIM13	-8.95	15	-1.82	0.0341	454	1.23	0.966	15968	0.993
MAST2	-9.8	18	-1.82	0.0342	455	1.23	0.966	15967	0.993
PHACTR2	-9.79	18	-1.82	0.0342	456	1.23	0.966	15966	0.993
ZNF583	-8	12	-1.82	0.0342	457	1.23	0.966	15965	0.993
KCNG3	-9.79	18	-1.82	0.0343	458	1.23	0.966	15964	0.993
POLK	-9.79	18	-1.82	0.0343	459	1.23	0.966	15963	0.993
PPP1R8	-9.78	18	-1.82	0.0344	460	1.23	0.966	15962	0.993
CXorf64	-8.93	15	-1.82	0.0345	461	1.23	0.966	15961	0.993
CXCL10	-5.65	6	-1.82	0.0345	462	1.23	0.966	15960	0.993
ADH4	-8.93	15	-1.82	0.0345	463	1.22	0.966	15959	0.993
DMGDH	-9.76	18	-1.81	0.0348	464	1.23	0.965	15958	0.993
EMC4	-9.76	18	-1.81	0.0348	465	1.23	0.965	15957	0.993
CDK20	-9.75	18	-1.81	0.0349	466	1.23	0.965	15956	0.993
ZNF155	-6.89	9	-1.81	0.0349	467	1.23	0.965	15955	0.993
TXK	-9.75	18	-1.81	0.0349	468	1.23	0.965	15954	0.993
STXBP6	-9.74	18	-1.81	0.0351	469	1.23	0.965	15953	0.993
CCKAR	-9.74	18	-1.81	0.0351	470	1.23	0.965	15952	0.993
STK3	-9.71	18	-1.8	0.0355	471	1.24	0.964	15951	0.993
RETSAT	-9.7	18	-1.8	0.0357	472	1.24	0.964	15950	0.993
CLIP3	-9.7	18	-1.8	0.0357	473	1.24	0.964	15949	0.993
TRIP11	-9.7	18	-1.8	0.0358	474	1.24	0.964	15948	0.993
PLK2	-9.69	18	-1.8	0.0358	475	1.24	0.964	15947	0.993
BAP1	-9.68	18	-1.8	0.036	476	1.24	0.964	15946	0.993
PLA2R1	-9.68	18	-1.8	0.036	477	1.24	0.964	15945	0.993
ATRX	-9.68	18	-1.8	0.036	478	1.24	0.964	15944	0.993
HVCN1	-9.67	18	-1.8	0.0361	479	1.24	0.964	15943	0.993
ZSWIM3	-9.67	18	-1.8	0.0362	480	1.24	0.964	15942	0.993
LRP1B	-9.67	18	-1.8	0.0362	481	1.24	0.964	15941	0.993
ATP6V0E1	-5.58	6	-1.8	0.0363	482	1.24	0.964	15940	0.993
ARHGAP42	-7.88	12	-1.79	0.0366	483	1.24	0.963	15939	0.993
UNC13A	-9.64	18	-1.79	0.0366	484	1.24	0.963	15938	0.993
RAD50	-9.64	18	-1.79	0.0367	485	1.24	0.963	15937	0.993
HHLA1	-9.63	18	-1.79	0.0369	486	1.25	0.963	15936	0.992
EIF1	-5.56	6	-1.79	0.0369	487	1.24	0.963	15935	0.992
ELK4	-8.79	15	-1.79	0.0369	488	1.24	0.963	15934	0.993
ADAM7	-9.63	18	-1.79	0.0369	489	1.24	0.963	15933	0.993
RBM15	-9.61	18	-1.79	0.0371	490	1.24	0.963	15932	0.992
SP5	-9.61	18	-1.78	0.0372	491	1.24	0.963	15931	0.992
SMARCA1	-9.61	18	-1.78	0.0372	492	1.24	0.963	15930	0.992
PLLP	-8.75	15	-1.78	0.0376	493	1.25	0.962	15929	0.992
TRABD2A	-9.59	18	-1.78	0.0376	494	1.25	0.962	15928	0.992
LRIG3	-9.58	18	-1.78	0.0376	495	1.25	0.962	15927	0.992
GNG11	-5.53	6	-1.78	0.0377	496	1.25	0.962	15926	0.992
SRPK3	-9.58	18	-1.78	0.0377	497	1.25	0.962	15925	0.992
DCLK3	-9.58	18	-1.78	0.0377	498	1.24	0.962	15924	0.992
OR10J3	-7.82	12	-1.78	0.0378	499	1.24	0.962	15923	0.992
ALDH7A1	-9.57	18	-1.78	0.0378	500	1.24	0.962	15922	0.992
AAMP	-9.56	18	-1.77	0.038	501	1.24	0.962	15921	0.992
TECPR1	-9.55	18	-1.77	0.0382	502	1.25	0.962	15920	0.992
C12orf40	-5.51	6	-1.77	0.0383	503	1.25	0.962	15919	0.992
DIRAS1	-6.75	9	-1.77	0.0383	504	1.25	0.962	15918	0.992
KCTD4	-8.71	15	-1.77	0.0384	505	1.25	0.962	15917	0.992
PNN	-9.53	18	-1.77	0.0385	506	1.25	0.962	15916	0.992
ATG14	-9.53	18	-1.77	0.0385	507	1.25	0.962	15915	0.992
SNX4	-8.7	15	-1.77	0.0385	508	1.24	0.962	15914	0.992
MMP19	-9.53	18	-1.77	0.0385	509	1.24	0.962	15913	0.992
C15orf26	-9.53	18	-1.77	0.0386	510	1.24	0.961	15912	0.992
ARL6	-6.73	9	-1.77	0.0386	511	1.24	0.961	15911	0.992
EXOC3L4	-9.52	18	-1.77	0.0386	512	1.24	0.961	15910	0.992
CGN	-9.52	18	-1.77	0.0387	513	1.24	0.961	15909	0.992
AP2A1	-9.5	18	-1.76	0.039	514	1.25	0.961	15908	0.992
RIPK1	-9.5	18	-1.76	0.039	515	1.24	0.961	15907	0.992
TMEM38A	-9.5	18	-1.76	0.0391	516	1.24	0.961	15906	0.992
KIAA1324L	-9.5	18	-1.76	0.0391	517	1.24	0.961	15905	0.992
MSH2	-9.49	18	-1.76	0.0392	518	1.24	0.961	15904	0.992
LRRTM4	-8.66	15	-1.76	0.0392	519	1.24	0.961	15903	0.992
MUC12	-9.49	18	-1.76	0.0393	520	1.24	0.961	15902	0.992
IL20	-6.7	9	-1.76	0.0395	521	1.24	0.961	15901	0.992
ANKK1	-9.47	18	-1.76	0.0396	522	1.25	0.96	15900	0.992
AES	-9.46	18	-1.75	0.0397	523	1.25	0.96	15899	0.992
HRH4	-8.64	15	-1.75	0.0397	524	1.25	0.96	15898	0.992
NEK9	-9.46	18	-1.75	0.0397	525	1.24	0.96	15897	0.992
GREB1	-9.45	18	-1.75	0.0398	526	1.24	0.96	15896	0.992
TCN2	-9.45	18	-1.75	0.0399	527	1.24	0.96	15895	0.992
ADARB1	-9.44	18	-1.75	0.0401	528	1.25	0.96	15894	0.992
MAP3K11	-9.44	18	-1.75	0.0401	529	1.25	0.96	15893	0.992
MON2	-9.44	18	-1.75	0.0401	530	1.24	0.96	15892	0.992
XPO1	-9.17	17	-1.75	0.0402	531	1.24	0.96	15891	0.992
PET100	-6.67	9	-1.75	0.0402	532	1.24	0.96	15890	0.992
TRO	-9.43	18	-1.75	0.0403	533	1.24	0.96	15889	0.992
EDDM3A	-5.44	6	-1.75	0.0404	534	1.24	0.96	15888	0.992
SNRNP200	-9.41	18	-1.74	0.0406	535	1.25	0.959	15887	0.992
HIPK3	-9.39	18	-1.74	0.0409	536	1.25	0.959	15886	0.991
EPB41L4A	-9.36	18	-1.73	0.0416	537	1.27	0.958	15885	0.991
MAN2B1	-9.35	18	-1.73	0.0416	538	1.27	0.958	15884	0.991
F3	-9.35	18	-1.73	0.0417	539	1.27	0.958	15883	0.991
AKAP9	-9.35	18	-1.73	0.0418	540	1.27	0.958	15882	0.991
BHLHE23	-8.53	15	-1.73	0.0418	541	1.27	0.958	15881	0.991
PIGZ	-9.33	18	-1.73	0.0421	542	1.27	0.958	15880	0.991
WDR96	-9.33	18	-1.73	0.0421	543	1.27	0.958	15879	0.991
CD48	-8.51	15	-1.73	0.0422	544	1.27	0.958	15878	0.991
SRGN	-9.32	18	-1.72	0.0423	545	1.27	0.958	15877	0.991
MGST2	-7.61	12	-1.72	0.0423	546	1.27	0.958	15876	0.991
KCNQ4	-9.31	18	-1.72	0.0424	547	1.27	0.958	15875	0.991
METTL11B	-8.5	15	-1.72	0.0424	548	1.27	0.958	15874	0.991
HIC2	-8.49	15	-1.72	0.0426	549	1.28	0.957	15873	0.99
ZNF793	-7.59	12	-1.72	0.0428	550	1.28	0.957	15872	0.99
CNNM1	-9.29	18	-1.72	0.0428	551	1.28	0.957	15871	0.99
NOP58	-8.47	15	-1.72	0.043	552	1.28	0.957	15870	0.99
PCNA	-7.58	12	-1.72	0.043	553	1.28	0.957	15869	0.99
AFTPH	-9.28	18	-1.72	0.043	554	1.27	0.957	15868	0.99
ZNF226	-7.58	12	-1.72	0.043	555	1.27	0.957	15867	0.99
SCFD2	-9.28	18	-1.72	0.0431	556	1.27	0.957	15866	0.99
SLC47A2	-9.27	18	-1.71	0.0432	557	1.27	0.957	15865	0.99
WISP3	-9.26	18	-1.71	0.0434	558	1.28	0.957	15864	0.99
DZIP3	-9.25	18	-1.71	0.0436	559	1.28	0.956	15863	0.99
NDUFB8	-9.24	18	-1.71	0.0437	560	1.28	0.956	15862	0.99
NDRG4	-9.24	18	-1.71	0.0438	561	1.28	0.956	15861	0.99
PARN	-9.23	18	-1.71	0.0439	562	1.28	0.956	15860	0.99
NDUFV3	-9.23	18	-1.71	0.044	563	1.28	0.956	15859	0.99
SLC25A35	-9.22	18	-1.7	0.0442	564	1.29	0.956	15858	0.99
RNF44	-9.21	18	-1.7	0.0443	565	1.29	0.956	15857	0.99
HAUS4	-7.51	12	-1.7	0.0445	566	1.29	0.956	15856	0.99
MMD	-8.4	15	-1.7	0.0445	567	1.29	0.955	15855	0.99
DDX39A	-9.2	18	-1.7	0.0446	568	1.29	0.955	15854	0.99
PODN	-9.18	18	-1.7	0.0449	569	1.29	0.955	15853	0.989
NOS3	-9.18	18	-1.7	0.0449	570	1.29	0.955	15852	0.989
PPOX	-9.17	18	-1.7	0.045	571	1.3	0.955	15851	0.989
FLG2	-9.16	18	-1.69	0.0453	572	1.3	0.955	15850	0.989
C2orf16	-9.16	18	-1.69	0.0454	573	1.3	0.955	15849	0.989
SREBF2	-9.16	18	-1.69	0.0454	574	1.3	0.955	15848	0.989
ERF	-9.15	18	-1.69	0.0456	575	1.3	0.954	15847	0.989
ZDHHC24	-9.14	18	-1.69	0.0456	576	1.3	0.954	15846	0.989
IL22RA2	-8.35	15	-1.69	0.0456	577	1.3	0.954	15845	0.989
NFRKB	-9.14	18	-1.69	0.0457	578	1.3	0.954	15844	0.989
PAK3	-9.14	18	-1.69	0.0457	579	1.3	0.954	15843	0.989
SCRN2	-9.13	18	-1.69	0.0458	580	1.3	0.954	15842	0.989
RALGAPA1	-7.46	12	-1.69	0.0459	581	1.3	0.954	15841	0.989
RAD51AP2	-7.45	12	-1.69	0.0459	582	1.3	0.954	15840	0.989
FBXW10	-6.45	9	-1.68	0.046	583	1.3	0.954	15839	0.989
MLLT6	-9.12	18	-1.68	0.046	584	1.29	0.954	15838	0.989
UBXN6	-9.12	18	-1.68	0.0461	585	1.29	0.954	15837	0.989
CYB5RL	-9.11	18	-1.68	0.0462	586	1.3	0.954	15836	0.989
ZNF862	-9.11	18	-1.68	0.0464	587	1.3	0.954	15835	0.989
ITIH3	-9.1	18	-1.68	0.0464	588	1.3	0.954	15834	0.989
OR1A1	-7.43	12	-1.68	0.0464	589	1.29	0.954	15833	0.989
PRKRA	-7.43	12	-1.68	0.0465	590	1.29	0.953	15832	0.989
AIM1L	-9.09	18	-1.68	0.0466	591	1.29	0.953	15831	0.989
EFNA4	-9.08	18	-1.68	0.0469	592	1.3	0.953	15830	0.989
SUSD4	-9.08	18	-1.68	0.0469	593	1.3	0.953	15829	0.989
PIEZO1	-9.08	18	-1.68	0.047	594	1.3	0.953	15828	0.989
SETD1A	-9.07	18	-1.67	0.047	595	1.3	0.953	15827	0.989
HMOX2	-9.07	18	-1.67	0.047	596	1.3	0.953	15826	0.989
FSCN2	-9.07	18	-1.67	0.047	597	1.29	0.953	15825	0.989
IL1F10	-5.24	6	-1.67	0.0471	598	1.29	0.953	15824	0.989
FKBP5	-9.07	18	-1.67	0.0471	599	1.29	0.953	15823	0.989
OTUB2	-6.41	9	-1.67	0.0472	600	1.29	0.953	15822	0.989
GUF1	-7.4	12	-1.67	0.0472	601	1.29	0.953	15821	0.989
AIP	-9.06	18	-1.67	0.0472	602	1.29	0.953	15820	0.989
FHDC1	-9.06	18	-1.67	0.0474	603	1.29	0.953	15819	0.989
ZNF276	-9.05	18	-1.67	0.0474	604	1.29	0.953	15818	0.989
PBXIP1	-9.05	18	-1.67	0.0474	605	1.29	0.953	15817	0.989
SULT1C3	-6.4	9	-1.67	0.0475	606	1.29	0.953	15816	0.989
CERKL	-9.05	18	-1.67	0.0475	607	1.29	0.952	15815	0.989
PUS3	-9.04	18	-1.67	0.0477	608	1.29	0.952	15814	0.989
GID8	-9.04	18	-1.67	0.0478	609	1.29	0.952	15813	0.989
ABCA7	-9.03	18	-1.67	0.0478	610	1.29	0.952	15812	0.989
TMEM200A	-7.37	12	-1.67	0.0479	611	1.29	0.952	15811	0.989
ARNT	-9.02	18	-1.66	0.0482	612	1.29	0.952	15810	0.989
CNOT2	-9.01	18	-1.66	0.0482	613	1.29	0.952	15809	0.989
APOO	-5.2	6	-1.66	0.0482	614	1.29	0.952	15808	0.989
CNTD2	-9	18	-1.66	0.0485	615	1.29	0.952	15807	0.989
PER3	-9	18	-1.66	0.0485	616	1.29	0.952	15806	0.989
MALSU1	-6.36	9	-1.66	0.0485	617	1.29	0.952	15805	0.989
CDH23	-9	18	-1.66	0.0485	618	1.29	0.952	15804	0.989
SMARCAL1	-8.99	18	-1.66	0.0487	619	1.29	0.951	15803	0.989
TENM2	-8.99	18	-1.66	0.0487	620	1.29	0.951	15802	0.989
PIGU	-8.98	18	-1.66	0.0489	621	1.29	0.951	15801	0.988
KDM1A	-8.98	18	-1.66	0.0489	622	1.29	0.951	15800	0.988
NOG	-7.33	12	-1.65	0.0491	623	1.29	0.951	15799	0.988
WDFY3	-8.97	18	-1.65	0.0491	624	1.29	0.951	15798	0.988
FAS	-5.18	6	-1.65	0.0492	625	1.29	0.951	15797	0.988
HEPACAM	-8.96	18	-1.65	0.0493	626	1.29	0.951	15796	0.988
MRPS30	-8.18	15	-1.65	0.0494	627	1.29	0.951	15795	0.988
APOLD1	-8.18	15	-1.65	0.0494	628	1.29	0.951	15794	0.988
CLPSL1	-8.96	18	-1.65	0.0494	629	1.29	0.951	15793	0.988
VIM	-8.96	18	-1.65	0.0494	630	1.29	0.951	15792	0.988
EXOG	-8.17	15	-1.65	0.0495	631	1.29	0.95	15791	0.988
NKX2-3	-8.95	18	-1.65	0.0496	632	1.29	0.95	15790	0.988
MSC	-8.95	18	-1.65	0.0496	633	1.29	0.95	15789	0.988
NXT1	-6.33	9	-1.65	0.0496	634	1.29	0.95	15788	0.988
PCMT1	-8.94	18	-1.65	0.0498	635	1.29	0.95	15787	0.988
PHF6	-6.31	9	-1.65	0.05	636	1.29	0.95	15786	0.988
COQ5	-8.93	18	-1.64	0.05	637	1.29	0.95	15785	0.988
GANC	-8.93	18	-1.64	0.0501	638	1.29	0.95	15784	0.988
PLA2G4F	-8.93	18	-1.64	0.0501	639	1.29	0.95	15783	0.988
UBE2F	-6.31	9	-1.64	0.0501	640	1.29	0.95	15782	0.988
C9orf171	-8.92	18	-1.64	0.0502	641	1.29	0.95	15781	0.988
NDUFA11	-8.92	18	-1.64	0.0502	642	1.28	0.95	15780	0.988
ALS2	-8.91	18	-1.64	0.0503	643	1.28	0.95	15779	0.988
ST8SIA6	-8.13	15	-1.64	0.0506	644	1.29	0.949	15778	0.988
PRKACG	-8.12	15	-1.64	0.0507	645	1.29	0.949	15777	0.988
CANX	-8.9	18	-1.64	0.0507	646	1.29	0.949	15776	0.988
IKZF4	-8.88	18	-1.63	0.0511	647	1.3	0.949	15775	0.988
USP25	-8.88	18	-1.63	0.0511	648	1.3	0.949	15774	0.988
C16orf46	-8.1	15	-1.63	0.0512	649	1.3	0.949	15773	0.988
OR51G1	-8.1	15	-1.63	0.0512	650	1.29	0.949	15772	0.988
PSMB9	-8.87	18	-1.63	0.0512	651	1.29	0.949	15771	0.988
JPH2	-8.85	18	-1.63	0.0516	652	1.3	0.948	15770	0.988
FAM73A	-8.85	18	-1.63	0.0517	653	1.3	0.948	15769	0.988
MRE11A	-8.08	15	-1.63	0.0517	654	1.3	0.948	15768	0.988
PALB2	-8.84	18	-1.63	0.0518	655	1.3	0.948	15767	0.987
UIMC1	-8.84	18	-1.63	0.0519	656	1.3	0.948	15766	0.987
PTPRA	-8.84	18	-1.63	0.052	657	1.3	0.948	15765	0.987
NFX1	-8.84	18	-1.63	0.052	658	1.3	0.948	15764	0.988
SCFD1	-8.84	18	-1.63	0.052	659	1.3	0.948	15763	0.988
CD97	-8.81	18	-1.62	0.0525	660	1.31	0.947	15762	0.987
MROH5	-8.81	18	-1.62	0.0526	661	1.31	0.947	15761	0.987
TBC1D19	-8.81	18	-1.62	0.0526	662	1.3	0.947	15760	0.987
PPP6R3	-8.81	18	-1.62	0.0526	663	1.3	0.947	15759	0.987
MINK1	-8.8	18	-1.62	0.0528	664	1.31	0.947	15758	0.987
PTPN9	-8.79	18	-1.62	0.0529	665	1.31	0.947	15757	0.987
C9orf153	-5.07	6	-1.62	0.053	666	1.31	0.947	15756	0.987
RAD51B	-8.78	18	-1.62	0.0531	667	1.31	0.947	15755	0.987
CNN1	-8.78	18	-1.61	0.0532	668	1.31	0.947	15754	0.987
MAGED1	-8.76	18	-1.61	0.0536	669	1.31	0.946	15753	0.987
PQLC3	-8.76	18	-1.61	0.0536	670	1.31	0.946	15752	0.987
ARFIP2	-8.76	18	-1.61	0.0536	671	1.31	0.946	15751	0.987
BSDC1	-8.76	18	-1.61	0.0536	672	1.31	0.946	15750	0.987
SKOR1	-8.76	18	-1.61	0.0536	673	1.31	0.946	15749	0.987
LONRF3	-8.76	18	-1.61	0.0537	674	1.31	0.946	15748	0.987
SMAD1	-8.75	18	-1.61	0.0539	675	1.31	0.946	15747	0.987
ZNF619	-8.75	18	-1.61	0.0539	676	1.31	0.946	15746	0.987
ZNF112	-7.98	15	-1.61	0.054	677	1.31	0.946	15745	0.987
F13B	-8.74	18	-1.61	0.0541	678	1.31	0.946	15744	0.987
TDRD1	-8.74	18	-1.61	0.0541	679	1.31	0.946	15743	0.987
PPAPDC2	-8.74	18	-1.61	0.0542	680	1.31	0.946	15742	0.987
KLHL14	-8.74	18	-1.61	0.0542	681	1.31	0.946	15741	0.987
DUSP22	-7.13	12	-1.61	0.0542	682	1.31	0.946	15740	0.987
C1orf116	-8.72	18	-1.6	0.0545	683	1.31	0.946	15739	0.987
OR14K1	-6.17	9	-1.6	0.0545	684	1.31	0.946	15738	0.987
USP46	-8.72	18	-1.6	0.0545	685	1.31	0.945	15737	0.987
C10orf62	-8.72	18	-1.6	0.0547	686	1.31	0.945	15736	0.986
CRYBB2	-8.71	18	-1.6	0.0548	687	1.31	0.945	15735	0.986
ANKRD11	-8.71	18	-1.6	0.0549	688	1.31	0.945	15734	0.986
ZBTB9	-7.67	14	-1.6	0.055	689	1.31	0.945	15733	0.986
TNFSF9	-7.1	12	-1.6	0.055	690	1.31	0.945	15732	0.986
USPL1	-7.94	15	-1.6	0.055	691	1.31	0.945	15731	0.986
NECAB2	-8.7	18	-1.6	0.0551	692	1.31	0.945	15730	0.986
UHMK1	-8.69	18	-1.6	0.0552	693	1.31	0.945	15729	0.986
R3HCC1	-8.69	18	-1.6	0.0552	694	1.31	0.945	15728	0.986
SRFBP1	-5.02	6	-1.6	0.0552	695	1.3	0.945	15727	0.986
ZRANB1	-8.69	18	-1.6	0.0552	696	1.3	0.945	15726	0.987
AATK	-7.93	15	-1.59	0.0554	697	1.3	0.945	15725	0.986
TTC39B	-8.68	18	-1.59	0.0555	698	1.31	0.945	15724	0.986
CASP14	-8.68	18	-1.59	0.0555	699	1.3	0.944	15723	0.986
SPTBN1	-8.68	18	-1.59	0.0555	700	1.3	0.944	15722	0.986
MYO9A	-8.68	18	-1.59	0.0555	701	1.3	0.944	15721	0.987
MYRFL	-8.68	18	-1.59	0.0556	702	1.3	0.944	15720	0.987
TMCO6	-8.67	18	-1.59	0.0556	703	1.3	0.944	15719	0.987
PSCA	-8.67	18	-1.59	0.0557	704	1.3	0.944	15718	0.987
RAD51C	-8.66	18	-1.59	0.0559	705	1.3	0.944	15717	0.986
GPR37L1	-8.66	18	-1.59	0.056	706	1.3	0.944	15716	0.986
XK	-8.66	18	-1.59	0.056	707	1.3	0.944	15715	0.986
KSR2	-8.66	18	-1.59	0.056	708	1.3	0.944	15714	0.986
RSPH4A	-8.66	18	-1.59	0.056	709	1.3	0.944	15713	0.987
YY2	-8.66	18	-1.59	0.056	710	1.3	0.944	15712	0.987
CTLA4	-8.65	18	-1.59	0.0562	711	1.3	0.944	15711	0.986
KDM4C	-8.64	18	-1.59	0.0564	712	1.3	0.944	15710	0.986
NDST2	-8.63	18	-1.58	0.0566	713	1.3	0.943	15709	0.986
OR13H1	-7.04	12	-1.58	0.0568	714	1.31	0.943	15708	0.986
CD244	-8.62	18	-1.58	0.0569	715	1.31	0.943	15707	0.986
ZNF710	-8.62	18	-1.58	0.0569	716	1.3	0.943	15706	0.986
C5orf27	-4.97	6	-1.58	0.057	717	1.3	0.943	15705	0.986
SALL4	-8.62	18	-1.58	0.057	718	1.3	0.943	15704	0.986
ARL13B	-8.61	18	-1.58	0.057	719	1.3	0.943	15703	0.986
DARS	-8.61	18	-1.58	0.0572	720	1.3	0.943	15702	0.986
OR9I1	-7.03	12	-1.58	0.0572	721	1.3	0.943	15701	0.986
FAM193B	-8.6	18	-1.58	0.0573	722	1.3	0.943	15700	0.986
TMEM219	-8.6	18	-1.58	0.0574	723	1.3	0.943	15699	0.986
TTYH1	-8.59	18	-1.57	0.0576	724	1.31	0.942	15698	0.986
FRAT1	-8.58	18	-1.57	0.0577	725	1.31	0.942	15697	0.986
PHF7	-8.58	18	-1.57	0.0578	726	1.31	0.942	15696	0.986
STAC3	-8.58	18	-1.57	0.0579	727	1.31	0.942	15695	0.986
NOXRED1	-8.58	18	-1.57	0.0579	728	1.31	0.942	15694	0.986
CCDC64B	-8.33	17	-1.57	0.058	729	1.31	0.942	15693	0.986
GLRX5	-4.95	6	-1.57	0.0581	730	1.31	0.942	15692	0.986
POLG2	-8.56	18	-1.57	0.0583	731	1.31	0.942	15691	0.986
FOXO1	-8.56	18	-1.57	0.0584	732	1.31	0.942	15690	0.985
ZNF256	-7.81	15	-1.57	0.0584	733	1.31	0.942	15689	0.986
ALX4	-8.55	18	-1.57	0.0584	734	1.31	0.942	15688	0.986
TRIM45	-8.55	18	-1.57	0.0584	735	1.31	0.942	15687	0.986
SDC4	-8.55	18	-1.57	0.0584	736	1.3	0.942	15686	0.986
ISOC2	-8.54	18	-1.57	0.0587	737	1.31	0.941	15685	0.985
ARID4B	-8.53	18	-1.56	0.059	738	1.31	0.941	15684	0.985
PRUNE	-8.53	18	-1.56	0.059	739	1.31	0.941	15683	0.985
OR2L13	-6.96	12	-1.56	0.0591	740	1.31	0.941	15682	0.985
NAE1	-8.04	16	-1.56	0.0591	741	1.31	0.941	15681	0.985
BACH1	-8.52	18	-1.56	0.0592	742	1.31	0.941	15680	0.985
PTPN6	-8.52	18	-1.56	0.0593	743	1.31	0.941	15679	0.985
MORN1	-8.52	18	-1.56	0.0593	744	1.31	0.941	15678	0.985
ECI1	-8.52	18	-1.56	0.0593	745	1.31	0.941	15677	0.985
UBE3D	-7.77	15	-1.56	0.0595	746	1.31	0.941	15676	0.985
DNAH17	-8.51	18	-1.56	0.0595	747	1.31	0.94	15675	0.985
WTAP	-6.94	12	-1.56	0.0597	748	1.31	0.94	15674	0.985
GRIN2A	-8.5	18	-1.56	0.0598	749	1.31	0.94	15673	0.985
E2F6	-6.94	12	-1.56	0.0598	750	1.31	0.94	15672	0.985
B3GALT4	-7.75	15	-1.56	0.0599	751	1.31	0.94	15671	0.985
GRK7	-8.49	18	-1.55	0.06	752	1.31	0.94	15670	0.985
SESTD1	-8.49	18	-1.55	0.0601	753	1.31	0.94	15669	0.985
NLRC3	-8.49	18	-1.55	0.0601	754	1.31	0.94	15668	0.985
PTCH2	-8.48	18	-1.55	0.0602	755	1.31	0.94	15667	0.985
RER1	-8.48	18	-1.55	0.0604	756	1.31	0.94	15666	0.985
SLC19A2	-8.47	18	-1.55	0.0604	757	1.31	0.94	15665	0.985
DERL3	-8.47	18	-1.55	0.0604	758	1.31	0.94	15664	0.985
CEACAM18	-8.47	18	-1.55	0.0604	759	1.31	0.94	15663	0.985
SLC30A7	-8.45	18	-1.55	0.061	760	1.32	0.939	15662	0.985
ALMS1	-8.45	18	-1.55	0.0611	761	1.32	0.939	15661	0.984
SCN5A	-8.45	18	-1.55	0.0611	762	1.32	0.939	15660	0.985
C15orf39	-8.44	18	-1.55	0.0611	763	1.32	0.939	15659	0.985
FLOT2	-8.44	18	-1.54	0.0612	764	1.32	0.939	15658	0.985
GPER	-7.7	15	-1.54	0.0614	765	1.32	0.939	15657	0.984
SHCBP1	-8.43	18	-1.54	0.0615	766	1.32	0.939	15656	0.984
MICAL3	-8.43	18	-1.54	0.0615	767	1.32	0.939	15655	0.984
TBC1D9	-8.43	18	-1.54	0.0615	768	1.32	0.938	15654	0.984
CA5B	-7.69	15	-1.54	0.0617	769	1.32	0.938	15653	0.984
PDCD4	-8.42	18	-1.54	0.0617	770	1.32	0.938	15652	0.984
CRYGC	-8.42	18	-1.54	0.0617	771	1.32	0.938	15651	0.984
ZC4H2	-8.42	18	-1.54	0.0618	772	1.31	0.938	15650	0.984
NEK4	-8.42	18	-1.54	0.0618	773	1.31	0.938	15649	0.984
CERS4	-8.41	18	-1.54	0.0619	774	1.31	0.938	15648	0.984
RNF138	-4.86	6	-1.54	0.0619	775	1.31	0.938	15647	0.985
RELA	-8.41	18	-1.54	0.0619	776	1.31	0.938	15646	0.985
NDUFA5	-4.86	6	-1.54	0.0619	777	1.31	0.938	15645	0.985
FAM159A	-8.41	18	-1.54	0.062	778	1.31	0.938	15644	0.985
GPBAR1	-8.41	18	-1.54	0.062	779	1.31	0.938	15643	0.985
KIAA1737	-8.41	18	-1.54	0.0621	780	1.31	0.938	15642	0.985
LPP	-8.4	18	-1.54	0.0622	781	1.31	0.938	15641	0.985
HMGCL	-8.39	18	-1.53	0.0624	782	1.31	0.938	15640	0.984
LAPTM4A	-8.39	18	-1.53	0.0624	783	1.31	0.938	15639	0.984
EXO1	-8.39	18	-1.53	0.0625	784	1.31	0.938	15638	0.984
MBOAT4	-8.38	18	-1.53	0.0628	785	1.31	0.937	15637	0.984
YPEL4	-8.37	18	-1.53	0.063	786	1.32	0.937	15636	0.984
ZNF394	-8.37	18	-1.53	0.063	787	1.31	0.937	15635	0.984
ZNF512	-8.37	18	-1.53	0.0631	788	1.31	0.937	15634	0.984
C3orf35	-4.83	6	-1.53	0.0632	789	1.32	0.937	15633	0.984
DDO	-8.36	18	-1.53	0.0633	790	1.32	0.937	15632	0.984
COL23A1	-8.36	18	-1.53	0.0633	791	1.31	0.937	15631	0.984
MRPL14	-7.62	15	-1.53	0.0634	792	1.31	0.937	15630	0.984
CMTM4	-8.35	18	-1.53	0.0635	793	1.31	0.936	15629	0.984
HNRNPR	-6.82	12	-1.53	0.0635	794	1.31	0.936	15628	0.984
GOLGA7B	-8.34	18	-1.52	0.0637	795	1.31	0.936	15627	0.984
NPEPPS	-8.34	18	-1.52	0.0637	796	1.31	0.936	15626	0.984
POU2F1	-8.34	18	-1.52	0.0638	797	1.31	0.936	15625	0.984
SAMD5	-7.61	15	-1.52	0.0638	798	1.31	0.936	15624	0.984
MTF1	-8.34	18	-1.52	0.0639	799	1.31	0.936	15623	0.984
ILF2	-7.61	15	-1.52	0.0639	800	1.31	0.936	15622	0.984
ZNF623	-5.89	9	-1.52	0.0641	801	1.31	0.936	15621	0.984
LYAR	-8.32	18	-1.52	0.0642	802	1.31	0.936	15620	0.984
TSPAN17	-8.32	18	-1.52	0.0642	803	1.31	0.936	15619	0.984
RNF175	-8.31	18	-1.52	0.0644	804	1.32	0.936	15618	0.984
ZNF836	-4.8	6	-1.52	0.0646	805	1.32	0.935	15617	0.984
CAMTA1	-8.3	18	-1.52	0.0647	806	1.32	0.935	15616	0.984
RBM46	-8.3	18	-1.52	0.0648	807	1.32	0.935	15615	0.984
ZNF366	-8.29	18	-1.51	0.065	808	1.32	0.935	15614	0.983
CLEC4E	-6.77	12	-1.51	0.0651	809	1.32	0.935	15613	0.983
RAB40C	-8.29	18	-1.51	0.0651	810	1.32	0.935	15612	0.983
NDUFS7	-8.28	18	-1.51	0.0652	811	1.32	0.935	15611	0.983
LRRTM2	-6.76	12	-1.51	0.0652	812	1.32	0.935	15610	0.983
HARBI1	-8.28	18	-1.51	0.0652	813	1.32	0.935	15609	0.983
NDUFB11	-8.28	18	-1.51	0.0653	814	1.32	0.935	15608	0.983
FAM168A	-8.28	18	-1.51	0.0654	815	1.32	0.935	15607	0.983
SLC46A3	-5.85	9	-1.51	0.0654	816	1.32	0.935	15606	0.983
MCM3AP	-8.28	18	-1.51	0.0654	817	1.31	0.935	15605	0.983
ZNF774	-8.28	18	-1.51	0.0654	818	1.31	0.935	15604	0.984
PASD1	-8.27	18	-1.51	0.0655	819	1.31	0.935	15603	0.984
NECAB3	-8.27	18	-1.51	0.0655	820	1.31	0.935	15602	0.984
SMAP1	-8.27	18	-1.51	0.0655	821	1.31	0.934	15601	0.984
BRF2	-7.55	15	-1.51	0.0655	822	1.31	0.934	15600	0.984
CCP110	-8.27	18	-1.51	0.0656	823	1.31	0.934	15599	0.984
HECTD1	-8.27	18	-1.51	0.0657	824	1.31	0.934	15598	0.984
RFTN2	-8.26	18	-1.51	0.0657	825	1.31	0.934	15597	0.984
HIST1H3F	-5.84	9	-1.51	0.0659	826	1.31	0.934	15596	0.984
WHSC1	-8.25	18	-1.51	0.066	827	1.31	0.934	15595	0.983
FBXO30	-7.53	15	-1.51	0.066	828	1.31	0.934	15594	0.984
MTMR6	-8.25	18	-1.51	0.066	829	1.31	0.934	15593	0.984
HLA-DMA	-8.25	18	-1.51	0.066	830	1.31	0.934	15592	0.984
STAB2	-8.25	18	-1.51	0.0661	831	1.31	0.934	15591	0.984
THYN1	-4.76	6	-1.51	0.0661	832	1.3	0.934	15590	0.984
IARS	-8.25	18	-1.51	0.0661	833	1.3	0.934	15589	0.984
VAV2	-8.25	18	-1.51	0.0662	834	1.3	0.934	15588	0.984
DCBLD1	-8.25	18	-1.5	0.0662	835	1.3	0.934	15587	0.984
P2RX3	-8.24	18	-1.5	0.0662	836	1.3	0.934	15586	0.984
BAZ1A	-8.24	18	-1.5	0.0664	837	1.3	0.934	15585	0.984
YRDC	-7	13	-1.5	0.0664	838	1.3	0.934	15584	0.984
FFAR4	-8.24	18	-1.5	0.0664	839	1.3	0.934	15583	0.984
HDAC3	-8.23	18	-1.5	0.0667	840	1.3	0.933	15582	0.984
CEACAM8	-7.51	15	-1.5	0.0667	841	1.3	0.933	15581	0.984
LGALS4	-8.23	18	-1.5	0.0667	842	1.3	0.933	15580	0.984
PPP1R37	-8.22	18	-1.5	0.0668	843	1.3	0.933	15579	0.984
BMP5	-8.22	18	-1.5	0.0668	844	1.3	0.933	15578	0.984
EMC9	-7.51	15	-1.5	0.0668	845	1.3	0.933	15577	0.984
PDGFC	-8.21	18	-1.5	0.067	846	1.3	0.933	15576	0.984
MDFIC	-7.5	15	-1.5	0.067	847	1.3	0.933	15575	0.984
TOR2A	-8.21	18	-1.5	0.0671	848	1.3	0.933	15574	0.984
THUMPD2	-8.21	18	-1.5	0.0672	849	1.3	0.933	15573	0.984
SCG5	-5.8	9	-1.5	0.0672	850	1.3	0.933	15572	0.984
NABP2	-7.49	15	-1.5	0.0672	851	1.3	0.933	15571	0.984
TYSND1	-8.21	18	-1.5	0.0673	852	1.3	0.933	15570	0.984
CCNG2	-5.8	9	-1.5	0.0673	853	1.3	0.933	15569	0.984
TNFAIP2	-8.2	18	-1.5	0.0674	854	1.3	0.933	15568	0.984
FITM1	-8.2	18	-1.5	0.0674	855	1.29	0.933	15567	0.984
NAA15	-8.2	18	-1.49	0.0675	856	1.29	0.933	15566	0.984
ORC3	-7.48	15	-1.49	0.0676	857	1.3	0.932	15565	0.984
MRPL38	-8.19	18	-1.49	0.0676	858	1.29	0.932	15564	0.984
SLC28A1	-8.19	18	-1.49	0.0676	859	1.29	0.932	15563	0.984
RSAD2	-8.18	18	-1.49	0.0678	860	1.29	0.932	15562	0.984
CHRNA4	-8.18	18	-1.49	0.0679	861	1.3	0.932	15561	0.984
RAB11FIP5	-7.95	17	-1.49	0.068	862	1.3	0.932	15560	0.984
PHKB	-8.17	18	-1.49	0.0681	863	1.3	0.932	15559	0.984
EPYC	-8.17	18	-1.49	0.0683	864	1.3	0.932	15558	0.983
NME1	-6.67	12	-1.49	0.0684	865	1.3	0.932	15557	0.983
PRX	-8.16	18	-1.49	0.0684	866	1.3	0.932	15556	0.983
BRWD3	-8.16	18	-1.49	0.0684	867	1.3	0.932	15555	0.983
PPT2	-8.16	18	-1.49	0.0684	868	1.29	0.932	15554	0.984
SCMH1	-8.16	18	-1.49	0.0686	869	1.3	0.931	15553	0.983
ELMOD1	-7.44	15	-1.49	0.0686	870	1.3	0.931	15552	0.983
PEMT	-8.15	18	-1.49	0.0687	871	1.3	0.931	15551	0.983
TMEM52B	-7.44	15	-1.49	0.0688	872	1.29	0.931	15550	0.983
EXTL1	-8.15	18	-1.48	0.0688	873	1.29	0.931	15549	0.983
LINGO4	-7.44	15	-1.48	0.0688	874	1.29	0.931	15548	0.983
CSRNP2	-8.15	18	-1.48	0.0688	875	1.29	0.931	15547	0.984
SEC31A	-8.14	18	-1.48	0.0689	876	1.29	0.931	15546	0.983
NPAT	-7.68	16	-1.48	0.0689	877	1.29	0.931	15545	0.984
RNF224	-7.43	15	-1.48	0.069	878	1.29	0.931	15544	0.983
ABL2	-8.13	18	-1.48	0.0692	879	1.29	0.931	15543	0.983
FAM19A2	-6.64	12	-1.48	0.0692	880	1.29	0.931	15542	0.983
BEST2	-8.13	18	-1.48	0.0693	881	1.29	0.931	15541	0.983
C10orf118	-8.13	18	-1.48	0.0693	882	1.29	0.931	15540	0.983
THOC2	-7.42	15	-1.48	0.0693	883	1.29	0.931	15539	0.984
MRPL42	-4.69	6	-1.48	0.0693	884	1.29	0.931	15538	0.984
HNRNPM	-7.9	17	-1.48	0.0693	885	1.29	0.931	15537	0.984
C6orf52	-7.42	15	-1.48	0.0694	886	1.29	0.931	15536	0.984
TAS1R2	-8.12	18	-1.48	0.0696	887	1.29	0.93	15535	0.984
SLC9A3R1	-8.12	18	-1.48	0.0696	888	1.29	0.93	15534	0.984
KRT24	-8.12	18	-1.48	0.0696	889	1.29	0.93	15533	0.984
CDC25C	-8.12	18	-1.48	0.0696	890	1.28	0.93	15532	0.984
DDAH1	-8.11	18	-1.48	0.0699	891	1.29	0.93	15531	0.983
ZNF233	-6.62	12	-1.48	0.0699	892	1.29	0.93	15530	0.983
CACNG3	-8.11	18	-1.48	0.0699	893	1.29	0.93	15529	0.983
ATF6B	-8.11	18	-1.48	0.0699	894	1.28	0.93	15528	0.984
PPIH	-8.09	18	-1.47	0.0704	895	1.29	0.93	15527	0.983
WDR87	-8.09	18	-1.47	0.0705	896	1.29	0.93	15526	0.983
ZC3H13	-8.08	18	-1.47	0.0708	897	1.3	0.929	15525	0.983
VHL	-8.08	18	-1.47	0.0708	898	1.29	0.929	15524	0.983
RPL23A	-6.59	12	-1.47	0.0708	899	1.29	0.929	15523	0.983
DYNC1LI2	-8.07	18	-1.47	0.0709	900	1.29	0.929	15522	0.983
ACAP2	-8.07	18	-1.47	0.071	901	1.29	0.929	15521	0.983
FIGF	-8.06	18	-1.47	0.0712	902	1.3	0.929	15520	0.983
GHSR	-8.05	18	-1.47	0.0714	903	1.3	0.929	15519	0.983
ATP6V1G1	-5.69	9	-1.46	0.0718	904	1.3	0.928	15518	0.982
CPNE6	-8.04	18	-1.46	0.0718	905	1.3	0.928	15517	0.982
CTNNAL1	-8.04	18	-1.46	0.0718	906	1.3	0.928	15516	0.982
CYP19A1	-8.04	18	-1.46	0.0719	907	1.3	0.928	15515	0.982
DPP8	-8.04	18	-1.46	0.0719	908	1.3	0.928	15514	0.982
F2RL3	-8.03	18	-1.46	0.072	909	1.3	0.928	15513	0.982
ZDHHC4	-8.03	18	-1.46	0.072	910	1.3	0.928	15512	0.982
CLEC5A	-6.56	12	-1.46	0.0721	911	1.3	0.928	15511	0.982
CCL24	-4.64	6	-1.46	0.0721	912	1.3	0.928	15510	0.982
TBX10	-8.03	18	-1.46	0.0721	913	1.3	0.928	15509	0.982
BDKRB2	-7.33	15	-1.46	0.0721	914	1.3	0.928	15508	0.982
OR8D1	-5.67	9	-1.46	0.0722	915	1.3	0.928	15507	0.982
LMAN2L	-8.02	18	-1.46	0.0723	916	1.3	0.928	15506	0.982
NUP107	-8.02	18	-1.46	0.0724	917	1.3	0.928	15505	0.982
STX12	-8.01	18	-1.46	0.0725	918	1.3	0.928	15504	0.982
SCEL	-8.01	18	-1.46	0.0725	919	1.3	0.927	15503	0.982
UCN3	-6.54	12	-1.46	0.0727	920	1.3	0.927	15502	0.982
ATG13	-8.01	18	-1.46	0.0727	921	1.3	0.927	15501	0.982
ZRANB3	-8.01	18	-1.46	0.0728	922	1.3	0.927	15500	0.982
RPS6KL1	-8	18	-1.46	0.0728	923	1.3	0.927	15499	0.982
ZNF785	-7.3	15	-1.45	0.0729	924	1.3	0.927	15498	0.982
RXFP4	-7.99	18	-1.45	0.0731	925	1.3	0.927	15497	0.982
SFRP1	-7.99	18	-1.45	0.0732	926	1.3	0.927	15496	0.982
DET1	-7.98	18	-1.45	0.0734	927	1.3	0.927	15495	0.982
AXL	-7.98	18	-1.45	0.0734	928	1.3	0.927	15494	0.982
ZNF527	-6.5	12	-1.45	0.0739	929	1.31	0.926	15493	0.982
ABCC6	-7.97	18	-1.45	0.0739	930	1.3	0.926	15492	0.982
SLC35C1	-7.96	18	-1.45	0.074	931	1.31	0.926	15491	0.982
RS1	-7.96	18	-1.45	0.0742	932	1.31	0.926	15490	0.981
FUBP3	-7.95	18	-1.44	0.0744	933	1.31	0.926	15489	0.981
TNFAIP1	-7.95	18	-1.44	0.0744	934	1.31	0.926	15488	0.981
DNAJC9	-4.59	6	-1.44	0.0744	935	1.31	0.926	15487	0.981
MYLK2	-7.95	18	-1.44	0.0745	936	1.31	0.926	15486	0.981
CTBS	-5.62	9	-1.44	0.0745	937	1.31	0.925	15485	0.981
ZDHHC7	-7.94	18	-1.44	0.0747	938	1.31	0.925	15484	0.981
RSC1A1	-5.61	9	-1.44	0.0748	939	1.31	0.925	15483	0.981
ELOVL7	-7.93	18	-1.44	0.0749	940	1.31	0.925	15482	0.981
BTBD19	-7.93	18	-1.44	0.075	941	1.31	0.925	15481	0.981
GRB7	-7.92	18	-1.44	0.0751	942	1.31	0.925	15480	0.981
USP7	-7.92	18	-1.44	0.0752	943	1.31	0.925	15479	0.981
CALML6	-7.92	18	-1.44	0.0752	944	1.31	0.925	15478	0.981
KLHL12	-4.57	6	-1.44	0.0752	945	1.31	0.925	15477	0.981
PSKH2	-7.92	18	-1.44	0.0752	946	1.31	0.925	15476	0.981
HEPACAM2	-7.91	18	-1.44	0.0754	947	1.31	0.925	15475	0.981
IGFBP1	-7.91	18	-1.44	0.0755	948	1.31	0.924	15474	0.981
ITGB6	-7.91	18	-1.44	0.0755	949	1.31	0.924	15473	0.981
MRPL18	-7.9	18	-1.43	0.0757	950	1.31	0.924	15472	0.981
IQCF2	-5.59	9	-1.43	0.0758	951	1.31	0.924	15471	0.981
USH2A	-7.9	18	-1.43	0.0758	952	1.31	0.924	15470	0.981
AKAP10	-7.9	18	-1.43	0.0758	953	1.31	0.924	15469	0.981
NLRP11	-7.89	18	-1.43	0.076	954	1.31	0.924	15468	0.981
USP8	-5.58	9	-1.43	0.0761	955	1.31	0.924	15467	0.981
POR	-7.89	18	-1.43	0.0762	956	1.31	0.924	15466	0.981
SERPINI1	-6.44	12	-1.43	0.0762	957	1.31	0.924	15465	0.981
TRIP4	-7.89	18	-1.43	0.0762	958	1.31	0.924	15464	0.981
ESRRB	-7.88	18	-1.43	0.0762	959	1.31	0.924	15463	0.981
GTF2B	-7.88	18	-1.43	0.0763	960	1.3	0.924	15462	0.981
TAS2R7	-7.88	18	-1.43	0.0763	961	1.3	0.924	15461	0.981
KDM2A	-7.88	18	-1.43	0.0764	962	1.3	0.924	15460	0.981
ZBTB40	-7.87	18	-1.43	0.0766	963	1.31	0.923	15459	0.981
SMIM19	-4.54	6	-1.43	0.0767	964	1.31	0.923	15458	0.981
CSRP1	-7.87	18	-1.43	0.0768	965	1.31	0.923	15457	0.981
ADAMTS20	-7.87	18	-1.43	0.0768	966	1.31	0.923	15456	0.981
TFAP2E	-7.86	18	-1.43	0.0769	967	1.31	0.923	15455	0.981
WDR49	-7.85	18	-1.42	0.0772	968	1.31	0.923	15454	0.981
ISY1	-7.85	18	-1.42	0.0774	969	1.31	0.923	15453	0.98
KIT	-7.84	18	-1.42	0.0774	970	1.31	0.923	15452	0.98
NBL1	-7.83	18	-1.42	0.0778	971	1.32	0.922	15451	0.98
OXSM	-7.14	15	-1.42	0.078	972	1.32	0.922	15450	0.98
SGTB	-6.39	12	-1.42	0.078	973	1.32	0.922	15449	0.98
SLC39A6	-7.82	18	-1.42	0.0781	974	1.32	0.922	15448	0.98
SGTA	-7.82	18	-1.42	0.0782	975	1.32	0.922	15447	0.98
SLC52A3	-7.8	18	-1.41	0.0786	976	1.32	0.921	15446	0.98
ENPP4	-7.8	18	-1.41	0.0786	977	1.32	0.921	15445	0.98
DUSP10	-7.8	18	-1.41	0.0789	978	1.32	0.921	15444	0.979
TMEM177	-5.51	9	-1.41	0.079	979	1.32	0.921	15443	0.979
ST7	-7.79	18	-1.41	0.079	980	1.32	0.921	15442	0.979
RTEL1	-7.79	18	-1.41	0.079	981	1.32	0.921	15441	0.979
SAMD9L	-7.79	18	-1.41	0.0791	982	1.32	0.921	15440	0.979
TIFAB	-7.11	15	-1.41	0.0792	983	1.32	0.921	15439	0.979
TANC1	-7.79	18	-1.41	0.0792	984	1.32	0.921	15438	0.979
SLC44A4	-7.79	18	-1.41	0.0792	985	1.32	0.921	15437	0.979
EXOC2	-7.78	18	-1.41	0.0795	986	1.32	0.92	15436	0.979
SART1	-7.78	18	-1.41	0.0795	987	1.32	0.92	15435	0.979
NME3	-7.77	18	-1.41	0.0797	988	1.32	0.92	15434	0.979
GNB5	-7.77	18	-1.41	0.0797	989	1.32	0.92	15433	0.979
HTT	-7.77	18	-1.41	0.0798	990	1.32	0.92	15432	0.979
CPLX4	-6.34	12	-1.41	0.0798	991	1.32	0.92	15431	0.979
BTBD18	-7.09	15	-1.41	0.0799	992	1.32	0.92	15430	0.979
GTPBP4	-7.31	16	-1.4	0.0801	993	1.32	0.92	15429	0.979
MIDN	-7.76	18	-1.4	0.0801	994	1.32	0.92	15428	0.979
KIAA1211L	-7.75	18	-1.4	0.0802	995	1.32	0.92	15427	0.979
NDST3	-7.75	18	-1.4	0.0802	996	1.32	0.92	15426	0.979
DNAH11	-7.75	18	-1.4	0.0802	997	1.32	0.92	15425	0.979
TFCP2	-7.75	18	-1.4	0.0802	998	1.32	0.92	15424	0.979
SLC4A10	-7.75	18	-1.4	0.0803	999	1.32	0.92	15423	0.979
CISD3	-7.07	15	-1.4	0.0805	1000	1.32	0.919	15422	0.979
WAPAL	-7.73	18	-1.4	0.0808	1001	1.33	0.919	15421	0.979
SLC22A3	-7.72	18	-1.4	0.0811	1002	1.33	0.919	15420	0.979
SEC11C	-7.05	15	-1.4	0.0812	1003	1.33	0.919	15419	0.978
ARMC8	-7.72	18	-1.4	0.0812	1004	1.33	0.919	15418	0.979
TRPS1	-7.72	18	-1.4	0.0813	1005	1.33	0.919	15417	0.979
AIMP1	-6.3	12	-1.4	0.0813	1006	1.33	0.919	15416	0.979
ZMYM5	-7.72	18	-1.4	0.0813	1007	1.33	0.919	15415	0.979
EIF2B5	-7.71	18	-1.4	0.0814	1008	1.33	0.919	15414	0.979
ECHDC1	-7.71	18	-1.4	0.0815	1009	1.33	0.919	15413	0.979
TEX261	-7.71	18	-1.39	0.0816	1010	1.33	0.918	15412	0.979
LRG1	-5.45	9	-1.39	0.0816	1011	1.33	0.918	15411	0.979
XRN1	-7.7	18	-1.39	0.0817	1012	1.33	0.918	15410	0.979
GSTM3	-5.45	9	-1.39	0.0817	1013	1.32	0.918	15409	0.979
ADAMTS8	-7.7	18	-1.39	0.0817	1014	1.32	0.918	15408	0.979
SLC6A14	-5.44	9	-1.39	0.0818	1015	1.32	0.918	15407	0.979
CHCHD1	-7.03	15	-1.39	0.0818	1016	1.32	0.918	15406	0.979
MED25	-7.7	18	-1.39	0.0818	1017	1.32	0.918	15405	0.979
BRPF1	-7.7	18	-1.39	0.0819	1018	1.32	0.918	15404	0.979
AGPS	-7.69	18	-1.39	0.082	1019	1.32	0.918	15403	0.979
RPH3A	-7.69	18	-1.39	0.0821	1020	1.32	0.918	15402	0.979
NDUFB4	-4.44	6	-1.39	0.0822	1021	1.32	0.918	15401	0.979
MSTN	-6.28	12	-1.39	0.0822	1022	1.32	0.918	15400	0.979
RNMTL1	-7.69	18	-1.39	0.0823	1023	1.32	0.918	15399	0.979
NT5DC2	-7.68	18	-1.39	0.0823	1024	1.32	0.918	15398	0.979
FKTN	-7.68	18	-1.39	0.0825	1025	1.32	0.918	15397	0.979
SLC25A21	-7.01	15	-1.39	0.0825	1026	1.32	0.918	15396	0.979
NNT	-7.68	18	-1.39	0.0825	1027	1.32	0.917	15395	0.979
MXD1	-7.68	18	-1.39	0.0826	1028	1.32	0.917	15394	0.979
ACTL6A	-7.23	16	-1.39	0.0828	1029	1.32	0.917	15393	0.979
BMP4	-7.67	18	-1.39	0.0828	1030	1.32	0.917	15392	0.979
C1orf50	-6.26	12	-1.39	0.0828	1031	1.32	0.917	15391	0.979
MACROD1	-7.67	18	-1.39	0.0829	1032	1.32	0.917	15390	0.979
MYO1C	-7.67	18	-1.39	0.0829	1033	1.32	0.917	15389	0.979
NUP35	-5.41	9	-1.38	0.0833	1034	1.32	0.917	15388	0.978
CNOT8	-7.65	18	-1.38	0.0833	1035	1.32	0.917	15387	0.978
LMO3	-7.65	18	-1.38	0.0834	1036	1.32	0.917	15386	0.978
GMDS	-7.64	18	-1.38	0.0836	1037	1.32	0.916	15385	0.978
BTBD6	-5.4	9	-1.38	0.0837	1038	1.32	0.916	15384	0.978
H2BFM	-5.4	9	-1.38	0.0837	1039	1.32	0.916	15383	0.978
RIBC1	-7.64	18	-1.38	0.0837	1040	1.32	0.916	15382	0.978
SPEG	-7.64	18	-1.38	0.0838	1041	1.32	0.916	15381	0.978
PARVB	-7.64	18	-1.38	0.0838	1042	1.32	0.916	15380	0.978
ADH7	-7.63	18	-1.38	0.0841	1043	1.32	0.916	15379	0.978
EOGT	-7.62	18	-1.38	0.0842	1044	1.32	0.916	15378	0.978
DNAJC6	-7.62	18	-1.38	0.0845	1045	1.33	0.916	15377	0.978
TMEM106B	-7.61	18	-1.38	0.0846	1046	1.33	0.915	15376	0.978
ATG4B	-7.61	18	-1.37	0.0846	1047	1.33	0.915	15375	0.978
OR2B11	-6.95	15	-1.37	0.0847	1048	1.33	0.915	15374	0.978
NDUFB2	-6.94	15	-1.37	0.0847	1049	1.33	0.915	15373	0.978
TCF19	-7.61	18	-1.37	0.0847	1050	1.33	0.915	15372	0.978
DNM1L	-7.6	18	-1.37	0.0849	1051	1.33	0.915	15371	0.978
TBX6	-7.6	18	-1.37	0.085	1052	1.33	0.915	15370	0.978
C8A	-7.6	18	-1.37	0.085	1053	1.33	0.915	15369	0.978
VPS26B	-7.6	18	-1.37	0.085	1054	1.32	0.915	15368	0.978
SERTAD4	-6.2	12	-1.37	0.0851	1055	1.32	0.915	15367	0.978
RELN	-7.59	18	-1.37	0.0853	1056	1.33	0.915	15366	0.977
CA10	-7.59	18	-1.37	0.0854	1057	1.33	0.915	15365	0.977
OR5P3	-6.19	12	-1.37	0.0854	1058	1.33	0.915	15364	0.978
KATNAL2	-7.58	18	-1.37	0.0855	1059	1.33	0.914	15363	0.977
BAZ2B	-7.58	18	-1.37	0.0855	1060	1.33	0.914	15362	0.977
AMBP	-7.58	18	-1.37	0.0856	1061	1.32	0.914	15361	0.978
EPG5	-7.58	18	-1.37	0.0857	1062	1.33	0.914	15360	0.977
GABRA3	-7.58	18	-1.37	0.0857	1063	1.32	0.914	15359	0.977
MRPL11	-6.92	15	-1.37	0.0858	1064	1.32	0.914	15358	0.978
SHISA5	-7.57	18	-1.37	0.0858	1065	1.32	0.914	15357	0.978
LRRC49	-7.57	18	-1.37	0.0858	1066	1.32	0.914	15356	0.978
TMEM66	-7.57	18	-1.37	0.0858	1067	1.32	0.914	15355	0.978
CDHR5	-7.56	18	-1.37	0.0861	1068	1.32	0.914	15354	0.977
EPS8L2	-7.56	18	-1.37	0.0861	1069	1.32	0.914	15353	0.977
LCN9	-7.56	18	-1.36	0.0861	1070	1.32	0.914	15352	0.977
TTLL7	-7.56	18	-1.36	0.0862	1071	1.32	0.914	15351	0.977
FAM167A	-7.56	18	-1.36	0.0862	1072	1.32	0.914	15350	0.978
NTMT1	-7.56	18	-1.36	0.0863	1073	1.32	0.914	15349	0.978
FBXL20	-7.56	18	-1.36	0.0863	1074	1.32	0.914	15348	0.978
MYT1	-7.56	18	-1.36	0.0863	1075	1.32	0.914	15347	0.978
METTL7A	-4.36	6	-1.36	0.0864	1076	1.32	0.914	15346	0.978
CD5	-7.55	18	-1.36	0.0865	1077	1.32	0.914	15345	0.978
DEGS2	-7.55	18	-1.36	0.0866	1078	1.32	0.913	15344	0.977
GPR64	-7.55	18	-1.36	0.0867	1079	1.32	0.913	15343	0.977
GRASP	-7.54	18	-1.36	0.0868	1080	1.32	0.913	15342	0.977
PLEKHH2	-7.54	18	-1.36	0.0868	1081	1.32	0.913	15341	0.977
ASB8	-7.53	18	-1.36	0.0872	1082	1.32	0.913	15340	0.977
FTSJD1	-6.87	15	-1.36	0.0872	1083	1.32	0.913	15339	0.977
BTBD16	-7.53	18	-1.36	0.0872	1084	1.32	0.913	15338	0.977
USP35	-7.53	18	-1.36	0.0873	1085	1.32	0.913	15337	0.977
PRSS55	-7.53	18	-1.36	0.0873	1086	1.32	0.913	15336	0.977
CD40	-7.53	18	-1.36	0.0873	1087	1.32	0.913	15335	0.977
OR2B2	-4.34	6	-1.36	0.0875	1088	1.32	0.912	15334	0.977
TBC1D5	-7.51	18	-1.35	0.0877	1089	1.32	0.912	15333	0.977
SUSD1	-7.51	18	-1.35	0.0877	1090	1.32	0.912	15332	0.977
EWSR1	-7.51	18	-1.35	0.0878	1091	1.32	0.912	15331	0.977
TTC21B	-7.51	18	-1.35	0.0879	1092	1.32	0.912	15330	0.977
PSMD3	-7.51	18	-1.35	0.0879	1093	1.32	0.912	15329	0.977
NCK1	-6.85	15	-1.35	0.088	1094	1.32	0.912	15328	0.977
SLC25A30	-7.5	18	-1.35	0.0882	1095	1.32	0.912	15327	0.977
TBC1D23	-7.5	18	-1.35	0.0882	1096	1.32	0.912	15326	0.977
MAP6	-7.5	18	-1.35	0.0882	1097	1.32	0.912	15325	0.977
ARRDC5	-7.5	18	-1.35	0.0882	1098	1.32	0.912	15324	0.977
PIK3R5	-7.5	18	-1.35	0.0883	1099	1.32	0.912	15323	0.977
TCEB3	-7.49	18	-1.35	0.0884	1100	1.32	0.912	15322	0.977
CCDC57	-7.49	18	-1.35	0.0885	1101	1.32	0.911	15321	0.977
GYG1	-5.29	9	-1.35	0.0889	1102	1.33	0.911	15320	0.977
BSND	-7.48	18	-1.35	0.0889	1103	1.32	0.911	15319	0.977
KIAA2026	-7.47	18	-1.35	0.0891	1104	1.32	0.911	15318	0.977
OR4D11	-5.28	9	-1.35	0.0891	1105	1.32	0.911	15317	0.977
MAT1A	-7.47	18	-1.35	0.0891	1106	1.32	0.911	15316	0.977
RHNO1	-4.31	6	-1.35	0.0892	1107	1.32	0.911	15315	0.977
ERMP1	-7.47	18	-1.35	0.0893	1108	1.32	0.911	15314	0.977
NR1H4	-6.82	15	-1.35	0.0893	1109	1.32	0.911	15313	0.977
UBXN4	-7.47	18	-1.34	0.0893	1110	1.32	0.911	15312	0.977
DDX20	-6.81	15	-1.34	0.0894	1111	1.32	0.911	15311	0.977
FTSJ2	-7.45	18	-1.34	0.0897	1112	1.32	0.91	15310	0.976
GARNL3	-7.45	18	-1.34	0.0897	1113	1.32	0.91	15309	0.976
JMJD8	-7.45	18	-1.34	0.0899	1114	1.33	0.91	15308	0.976
JUNB	-6.8	15	-1.34	0.0899	1115	1.32	0.91	15307	0.976
HMBS	-7.45	18	-1.34	0.0899	1116	1.32	0.91	15306	0.976
C11orf34	-6.08	12	-1.34	0.09	1117	1.32	0.91	15305	0.976
ANP32E	-7.45	18	-1.34	0.09	1118	1.32	0.91	15304	0.976
GOSR2	-7.44	18	-1.34	0.0901	1119	1.32	0.91	15303	0.976
ZGPAT	-7.44	18	-1.34	0.0901	1120	1.32	0.91	15302	0.976
FOXD2	-7.44	18	-1.34	0.0903	1121	1.32	0.91	15301	0.976
VASH1	-7.44	18	-1.34	0.0903	1122	1.32	0.91	15300	0.976
WNK1	-7.44	18	-1.34	0.0903	1123	1.32	0.91	15299	0.976
NDUFA12	-5.26	9	-1.34	0.0904	1124	1.32	0.91	15298	0.976
EIF5A	-4.29	6	-1.34	0.0904	1125	1.32	0.91	15297	0.976
RPL8	-5.26	9	-1.34	0.0904	1126	1.32	0.91	15296	0.976
CCDC134	-7.43	18	-1.34	0.0905	1127	1.32	0.91	15295	0.976
BTBD9	-7.43	18	-1.34	0.0905	1128	1.32	0.91	15294	0.977
FAM194B	-7.43	18	-1.34	0.0907	1129	1.32	0.909	15293	0.976
RAD18	-4.29	6	-1.34	0.0907	1130	1.32	0.909	15292	0.976
HIST1H2AA	-5.25	9	-1.34	0.0908	1131	1.32	0.909	15291	0.976
SMG8	-7.42	18	-1.34	0.0908	1132	1.32	0.909	15290	0.976
GLT8D1	-7.42	18	-1.34	0.0908	1133	1.32	0.909	15289	0.977
ZNF333	-7.42	18	-1.34	0.0908	1134	1.31	0.909	15288	0.977
NPHP1	-7.42	18	-1.34	0.0908	1135	1.31	0.909	15287	0.977
FOXD3	-7.42	18	-1.34	0.0909	1136	1.31	0.909	15286	0.977
E2F2	-7.41	18	-1.33	0.091	1137	1.31	0.909	15285	0.977
MCM5	-6.77	15	-1.33	0.091	1138	1.31	0.909	15284	0.977
SPATA16	-6.77	15	-1.33	0.0911	1139	1.31	0.909	15283	0.977
NCAPH2	-7.41	18	-1.33	0.0911	1140	1.31	0.909	15282	0.977
NCAPH	-7.41	18	-1.33	0.0911	1141	1.31	0.909	15281	0.977
FNDC4	-7.41	18	-1.33	0.0911	1142	1.31	0.909	15280	0.977
TMC7	-7.41	18	-1.33	0.0911	1143	1.31	0.909	15279	0.977
SGCZ	-6.76	15	-1.33	0.0914	1144	1.31	0.909	15278	0.977
GPR143	-7.4	18	-1.33	0.0915	1145	1.31	0.909	15277	0.977
MDH1	-5.23	9	-1.33	0.0917	1146	1.31	0.908	15276	0.976
SLC15A5	-7.39	18	-1.33	0.0918	1147	1.31	0.908	15275	0.976
USP15	-7.39	18	-1.33	0.0918	1148	1.31	0.908	15274	0.976
SENP1	-7.39	18	-1.33	0.0919	1149	1.31	0.908	15273	0.976
HPCAL1	-6.03	12	-1.33	0.092	1150	1.31	0.908	15272	0.976
CDX4	-7.39	18	-1.33	0.092	1151	1.31	0.908	15271	0.976
CHAD	-7.38	18	-1.33	0.0921	1152	1.31	0.908	15270	0.976
TMOD2	-7.38	18	-1.33	0.0921	1153	1.31	0.908	15269	0.976
DNMT3B	-7.37	18	-1.33	0.0924	1154	1.31	0.908	15268	0.976
IL27RA	-7.37	18	-1.33	0.0924	1155	1.31	0.908	15267	0.976
ARHGEF4	-7.37	18	-1.33	0.0924	1156	1.31	0.908	15266	0.976
IKBKE	-7.37	18	-1.33	0.0925	1157	1.31	0.908	15265	0.976
DCTN2	-7.37	18	-1.32	0.0926	1158	1.31	0.907	15264	0.976
AGBL5	-7.37	18	-1.32	0.0927	1159	1.31	0.907	15263	0.976
RALGPS2	-7.36	18	-1.32	0.0928	1160	1.31	0.907	15262	0.976
ODF3L2	-7.36	18	-1.32	0.093	1161	1.32	0.907	15261	0.976
SEMA3A	-7.35	18	-1.32	0.0931	1162	1.31	0.907	15260	0.976
DCAF13	-7.35	18	-1.32	0.0932	1163	1.32	0.907	15259	0.976
OCIAD1	-6.71	15	-1.32	0.0932	1164	1.32	0.907	15258	0.976
ASXL3	-7.35	18	-1.32	0.0934	1165	1.32	0.907	15257	0.976
NLRP3	-7.34	18	-1.32	0.0936	1166	1.32	0.906	15256	0.976
GAPVD1	-7.34	18	-1.32	0.0936	1167	1.32	0.906	15255	0.976
SPTLC1	-7.34	18	-1.32	0.0936	1168	1.32	0.906	15254	0.976
INO80E	-7.34	18	-1.32	0.0937	1169	1.32	0.906	15253	0.976
NTSR1	-7.33	18	-1.32	0.0937	1170	1.32	0.906	15252	0.976
LRP12	-7.33	18	-1.32	0.0937	1171	1.31	0.906	15251	0.976
ECT2	-7.33	18	-1.32	0.0938	1172	1.31	0.906	15250	0.976
VDR	-7.33	18	-1.32	0.0939	1173	1.31	0.906	15249	0.976
HSD17B4	-7.33	18	-1.32	0.0939	1174	1.31	0.906	15248	0.976
SLC2A5	-7.33	18	-1.32	0.094	1175	1.31	0.906	15247	0.976
GDPD5	-7.32	18	-1.31	0.0943	1176	1.32	0.906	15246	0.976
SLC24A3	-7.32	18	-1.31	0.0943	1177	1.32	0.906	15245	0.976
CPXM1	-7.32	18	-1.31	0.0944	1178	1.32	0.906	15244	0.976
GALNT9	-7.31	18	-1.31	0.0944	1179	1.32	0.906	15243	0.976
ZNF830	-7.31	18	-1.31	0.0944	1180	1.31	0.906	15242	0.976
CYP27C1	-7.31	18	-1.31	0.0944	1181	1.31	0.906	15241	0.976
SIGLEC11	-7.31	18	-1.31	0.0945	1182	1.31	0.906	15240	0.976
AHSA1	-7.31	18	-1.31	0.0946	1183	1.31	0.905	15239	0.976
PKP3	-7.31	18	-1.31	0.0946	1184	1.31	0.905	15238	0.976
ANGEL1	-7.31	18	-1.31	0.0947	1185	1.31	0.905	15237	0.976
SPERT	-6.67	15	-1.31	0.0947	1186	1.31	0.905	15236	0.976
MMAB	-7.3	18	-1.31	0.0948	1187	1.31	0.905	15235	0.976
RANBP6	-7.3	18	-1.31	0.0948	1188	1.31	0.905	15234	0.976
VAMP8	-7.3	18	-1.31	0.0949	1189	1.31	0.905	15233	0.976
BLID	-5.16	9	-1.31	0.0949	1190	1.31	0.905	15232	0.976
ABHD10	-6.67	15	-1.31	0.0949	1191	1.31	0.905	15231	0.976
WDR44	-6.66	15	-1.31	0.0949	1192	1.31	0.905	15230	0.976
ELOF1	-7.3	18	-1.31	0.095	1193	1.31	0.905	15229	0.976
BTD	-7.3	18	-1.31	0.0951	1194	1.31	0.905	15228	0.976
CLASRP	-7.29	18	-1.31	0.0952	1195	1.31	0.905	15227	0.976
ARAP2	-7.29	18	-1.31	0.0952	1196	1.31	0.905	15226	0.976
OPA3	-7.29	18	-1.31	0.0953	1197	1.31	0.905	15225	0.976
POU1F1	-5.15	9	-1.31	0.0953	1198	1.31	0.905	15224	0.976
APOB	-7.29	18	-1.31	0.0954	1199	1.31	0.905	15223	0.976
RBMS3	-7.28	18	-1.31	0.0955	1200	1.31	0.905	15222	0.976
MFAP2	-7.28	18	-1.31	0.0956	1201	1.31	0.904	15221	0.976
SGSM3	-7.28	18	-1.31	0.0957	1202	1.31	0.904	15220	0.976
SLC10A6	-7.28	18	-1.31	0.0957	1203	1.31	0.904	15219	0.976
SNAP47	-7.28	18	-1.31	0.0958	1204	1.31	0.904	15218	0.976
ZFHX4	-7.27	18	-1.31	0.0959	1205	1.31	0.904	15217	0.976
RUVBL2	-7.27	18	-1.31	0.0959	1206	1.31	0.904	15216	0.976
PCDH12	-7.27	18	-1.3	0.096	1207	1.31	0.904	15215	0.976
MVP	-7.27	18	-1.3	0.096	1208	1.31	0.904	15214	0.976
MAPK7	-7.26	18	-1.3	0.0962	1209	1.31	0.904	15213	0.976
HAT1	-6.63	15	-1.3	0.0963	1210	1.31	0.904	15212	0.975
TMC5	-7.26	18	-1.3	0.0964	1211	1.31	0.904	15211	0.976
MYOZ2	-4.19	6	-1.3	0.0966	1212	1.31	0.903	15210	0.975
PMEPA1	-7.25	18	-1.3	0.0966	1213	1.31	0.903	15209	0.975
TAOK2	-7.25	18	-1.3	0.0966	1214	1.31	0.903	15208	0.975
LRRCC1	-7.25	18	-1.3	0.0966	1215	1.31	0.903	15207	0.976
HOXA13	-7.25	18	-1.3	0.0966	1216	1.3	0.903	15206	0.976
CNOT1	-7.04	17	-1.3	0.0969	1217	1.31	0.903	15205	0.975
NPY	-6.61	15	-1.3	0.0969	1218	1.31	0.903	15204	0.975
SAP30L	-7.24	18	-1.3	0.0969	1219	1.31	0.903	15203	0.975
CDCA5	-7.24	18	-1.3	0.097	1220	1.31	0.903	15202	0.975
CHKA	-7.24	18	-1.3	0.097	1221	1.31	0.903	15201	0.975
DIS3L2	-7.24	18	-1.3	0.0971	1222	1.3	0.903	15200	0.975
KCNK3	-7.23	18	-1.3	0.0972	1223	1.31	0.903	15199	0.975
DOLK	-7.02	17	-1.3	0.0975	1224	1.31	0.903	15198	0.975
GAA	-7.22	18	-1.3	0.0976	1225	1.31	0.902	15197	0.975
LPAR3	-7.22	18	-1.3	0.0976	1226	1.31	0.902	15196	0.975
CDC25B	-7.22	18	-1.3	0.0976	1227	1.31	0.902	15195	0.975
FAM228B	-5.11	9	-1.29	0.0977	1228	1.31	0.902	15194	0.975
MED28	-5.9	12	-1.29	0.0977	1229	1.31	0.902	15193	0.975
SSH2	-7.22	18	-1.29	0.0979	1230	1.31	0.902	15192	0.975
NNMT	-7.21	18	-1.29	0.0981	1231	1.31	0.902	15191	0.975
SEZ6L2	-7.21	18	-1.29	0.0981	1232	1.31	0.902	15190	0.975
TCAIM	-7.21	18	-1.29	0.0981	1233	1.31	0.902	15189	0.975
IFNL1	-5.89	12	-1.29	0.0981	1234	1.31	0.902	15188	0.975
COMMD7	-7.2	18	-1.29	0.0983	1235	1.31	0.902	15187	0.975
MRPS18B	-7.2	18	-1.29	0.0984	1236	1.31	0.902	15186	0.975
HDAC6	-7.2	18	-1.29	0.0984	1237	1.31	0.902	15185	0.975
PELI2	-7.2	18	-1.29	0.0986	1238	1.31	0.901	15184	0.975
FSTL4	-7.2	18	-1.29	0.0986	1239	1.31	0.901	15183	0.975
HFE	-7.2	18	-1.29	0.0986	1240	1.31	0.901	15182	0.975
CPEB4	-7.19	18	-1.29	0.0989	1241	1.31	0.901	15181	0.975
PABPC5	-5.87	12	-1.29	0.0989	1242	1.31	0.901	15180	0.975
SCLT1	-4.15	6	-1.29	0.099	1243	1.31	0.901	15179	0.975
NUPR1L	-5.08	9	-1.29	0.099	1244	1.31	0.901	15178	0.975
EPHA5	-7.18	18	-1.29	0.0991	1245	1.31	0.901	15177	0.975
LMNB1	-7.18	18	-1.29	0.0992	1246	1.31	0.901	15176	0.975
CNPY1	-4.14	6	-1.29	0.0993	1247	1.31	0.901	15175	0.975
GALNT18	-7.18	18	-1.29	0.0993	1248	1.31	0.901	15174	0.975
MOGS	-7.18	18	-1.29	0.0993	1249	1.31	0.901	15173	0.975
ASB14	-7.17	18	-1.28	0.0995	1250	1.31	0.901	15172	0.975
SV2C	-7.17	18	-1.28	0.0995	1251	1.31	0.901	15171	0.975
SIM2	-7.17	18	-1.28	0.0995	1252	1.31	0.9	15170	0.975
FUBP1	-7.17	18	-1.28	0.0995	1253	1.3	0.9	15169	0.975
DPYSL5	-7.17	18	-1.28	0.0995	1254	1.3	0.9	15168	0.975
ZSCAN4	-5.85	12	-1.28	0.0996	1255	1.3	0.9	15167	0.975
IL5RA	-4.14	6	-1.28	0.0997	1256	1.3	0.9	15166	0.975
PRSS16	-7.16	18	-1.28	0.0999	1257	1.31	0.9	15165	0.975
ZNF474	-5.06	9	-1.28	0.0999	1258	1.3	0.9	15164	0.975
ZNF385D	-7.15	18	-1.28	0.1	1259	1.31	0.9	15163	0.974
COPB2	-7.15	18	-1.28	0.1	1260	1.31	0.9	15162	0.975
PKNOX2	-7.15	18	-1.28	0.1	1261	1.3	0.9	15161	0.975
RNASE4	-4.13	6	-1.28	0.1	1262	1.3	0.9	15160	0.975
RTN2	-7.15	18	-1.28	0.1	1263	1.3	0.9	15159	0.975
OR4K2	-4.13	6	-1.28	0.1	1264	1.3	0.9	15158	0.975
DLX2	-7.14	18	-1.28	0.101	1265	1.31	0.899	15157	0.974
CASQ2	-7.13	18	-1.28	0.101	1266	1.31	0.899	15156	0.974
PTPRH	-6.93	17	-1.28	0.101	1267	1.31	0.899	15155	0.974
MRPL46	-6.72	16	-1.28	0.101	1268	1.31	0.899	15154	0.974
OPHN1	-7.13	18	-1.28	0.101	1269	1.31	0.899	15153	0.974
MPP2	-7.13	18	-1.28	0.101	1270	1.31	0.899	15152	0.974
SDF4	-7.13	18	-1.28	0.101	1271	1.31	0.899	15151	0.974
WDR93	-7.12	18	-1.27	0.101	1272	1.31	0.899	15150	0.974
ABL1	-7.12	18	-1.27	0.101	1273	1.31	0.899	15149	0.974
ING4	-7.12	18	-1.27	0.101	1274	1.31	0.899	15148	0.974
DAW1	-6.5	15	-1.27	0.101	1275	1.31	0.899	15147	0.974
HLA-DMB	-7.11	18	-1.27	0.102	1276	1.31	0.898	15146	0.974
PRDM10	-6.91	17	-1.27	0.102	1277	1.31	0.898	15145	0.974
WDR20	-7.11	18	-1.27	0.102	1278	1.31	0.898	15144	0.974
WRN	-7.11	18	-1.27	0.102	1279	1.31	0.898	15143	0.974
FAT2	-7.11	18	-1.27	0.102	1280	1.3	0.898	15142	0.974
ERGIC3	-7.11	18	-1.27	0.102	1281	1.3	0.898	15141	0.974
CUL4A	-7.11	18	-1.27	0.102	1282	1.3	0.898	15140	0.974
DGKI	-7.1	18	-1.27	0.102	1283	1.3	0.898	15139	0.974
TMC2	-7.1	18	-1.27	0.102	1284	1.3	0.898	15138	0.974
POU2F3	-7.1	18	-1.27	0.102	1285	1.3	0.898	15137	0.974
HMCN1	-7.1	18	-1.27	0.102	1286	1.3	0.898	15136	0.974
NSMAF	-7.1	18	-1.27	0.102	1287	1.3	0.898	15135	0.974
CHD1L	-7.09	18	-1.27	0.102	1288	1.3	0.898	15134	0.974
CDK5RAP1	-7.09	18	-1.27	0.102	1289	1.3	0.898	15133	0.974
FOXA3	-6.47	15	-1.27	0.102	1290	1.3	0.898	15132	0.974
SIGLEC15	-7.08	18	-1.27	0.103	1291	1.31	0.897	15131	0.974
ATP13A5	-7.08	18	-1.27	0.103	1292	1.3	0.897	15130	0.974
CLEC12A	-5.01	9	-1.27	0.103	1293	1.3	0.897	15129	0.974
RAD52	-7.08	18	-1.27	0.103	1294	1.3	0.897	15128	0.974
TRA2B	-7.08	18	-1.27	0.103	1295	1.3	0.897	15127	0.974
UBTD2	-7.08	18	-1.27	0.103	1296	1.3	0.897	15126	0.974
PKD1L1	-7.08	18	-1.27	0.103	1297	1.3	0.897	15125	0.974
AHCYL1	-7.08	18	-1.27	0.103	1298	1.3	0.897	15124	0.974
HECW2	-7.08	18	-1.27	0.103	1299	1.3	0.897	15123	0.974
CUX1	-7.07	18	-1.26	0.103	1300	1.3	0.897	15122	0.974
ZIK1	-5.78	12	-1.26	0.103	1301	1.3	0.897	15121	0.974
ZNF772	-5.77	12	-1.26	0.103	1302	1.3	0.897	15120	0.974
BIRC8	-4.08	6	-1.26	0.103	1303	1.3	0.897	15119	0.974
COQ4	-7.07	18	-1.26	0.103	1304	1.3	0.897	15118	0.974
GLTPD2	-7.07	18	-1.26	0.103	1305	1.3	0.897	15117	0.974
ALOX12B	-7.06	18	-1.26	0.103	1306	1.3	0.897	15116	0.974
LIPG	-7.06	18	-1.26	0.104	1307	1.3	0.896	15115	0.974
COL8A2	-6.44	15	-1.26	0.104	1308	1.3	0.896	15114	0.974
FBXW11	-5.76	12	-1.26	0.104	1309	1.3	0.896	15113	0.974
ZDHHC17	-7.06	18	-1.26	0.104	1310	1.3	0.896	15112	0.974
PSMD5	-7.05	18	-1.26	0.104	1311	1.3	0.896	15111	0.974
ABCB11	-7.05	18	-1.26	0.104	1312	1.3	0.896	15110	0.974
GRIK4	-7.05	18	-1.26	0.104	1313	1.3	0.896	15109	0.974
FAM83G	-7.05	18	-1.26	0.104	1314	1.3	0.896	15108	0.974
RBM6	-7.05	18	-1.26	0.104	1315	1.3	0.896	15107	0.974
AKR1D1	-7.05	18	-1.26	0.104	1316	1.3	0.896	15106	0.974
ACOX2	-7.04	18	-1.26	0.104	1317	1.3	0.896	15105	0.974
WIZ	-7.04	18	-1.26	0.104	1318	1.3	0.896	15104	0.974
KIR3DL1	-4.98	9	-1.26	0.104	1319	1.3	0.896	15103	0.974
FAM129C	-7.04	18	-1.26	0.104	1320	1.3	0.896	15102	0.974
ANKLE1	-7.04	18	-1.26	0.104	1321	1.3	0.896	15101	0.974
CDKN1B	-5.74	12	-1.26	0.104	1322	1.3	0.896	15100	0.974
TRIM67	-7.03	18	-1.26	0.105	1323	1.3	0.895	15099	0.974
HS6ST3	-7.03	18	-1.26	0.105	1324	1.3	0.895	15098	0.974
GP2	-7.03	18	-1.26	0.105	1325	1.3	0.895	15097	0.974
ABHD4	-7.02	18	-1.25	0.105	1326	1.3	0.895	15096	0.974
GUCA1A	-7.01	18	-1.25	0.105	1327	1.3	0.895	15095	0.973
CCDC110	-4.96	9	-1.25	0.105	1328	1.3	0.895	15094	0.973
HMOX1	-7.01	18	-1.25	0.105	1329	1.3	0.895	15093	0.973
CPEB3	-7.01	18	-1.25	0.105	1330	1.3	0.895	15092	0.973
MLF1	-7	18	-1.25	0.106	1331	1.3	0.894	15091	0.973
MFSD2B	-7	18	-1.25	0.106	1332	1.3	0.894	15090	0.973
CPEB1	-7	18	-1.25	0.106	1333	1.3	0.894	15089	0.973
ST5	-7	18	-1.25	0.106	1334	1.3	0.894	15088	0.973
ATF7	-7	18	-1.25	0.106	1335	1.3	0.894	15087	0.973
ITGA5	-6.99	18	-1.25	0.106	1336	1.3	0.894	15086	0.973
ABCC4	-6.98	18	-1.25	0.106	1337	1.31	0.894	15085	0.973
AURKAIP1	-6.98	18	-1.25	0.106	1338	1.31	0.894	15084	0.973
OR10W1	-5.7	12	-1.25	0.107	1339	1.31	0.893	15083	0.973
EFCAB4A	-6.98	18	-1.24	0.107	1340	1.31	0.893	15082	0.973
ZBTB6	-4.93	9	-1.24	0.107	1341	1.31	0.893	15081	0.973
AASDHPPT	-5.69	12	-1.24	0.107	1342	1.31	0.893	15080	0.973
RSPH1	-6.97	18	-1.24	0.107	1343	1.31	0.893	15079	0.973
SLC13A5	-6.97	18	-1.24	0.107	1344	1.31	0.893	15078	0.973
SAR1B	-4.02	6	-1.24	0.107	1345	1.3	0.893	15077	0.973
KCNK9	-6.97	18	-1.24	0.107	1346	1.3	0.893	15076	0.973
ASCL2	-5.69	12	-1.24	0.107	1347	1.3	0.893	15075	0.973
FOXK2	-6.97	18	-1.24	0.107	1348	1.3	0.893	15074	0.973
SQRDL	-6.96	18	-1.24	0.107	1349	1.3	0.893	15073	0.973
TJP2	-6.96	18	-1.24	0.107	1350	1.31	0.893	15072	0.972
MSH3	-6.95	18	-1.24	0.107	1351	1.31	0.893	15071	0.972
AADACL3	-6.95	18	-1.24	0.107	1352	1.31	0.893	15070	0.973
PTPN18	-6.95	18	-1.24	0.108	1353	1.31	0.892	15069	0.972
AOC2	-6.95	18	-1.24	0.108	1354	1.31	0.892	15068	0.972
DCP2	-6.95	18	-1.24	0.108	1355	1.31	0.892	15067	0.972
LZTS1	-6.94	18	-1.24	0.108	1356	1.31	0.892	15066	0.972
TAF1B	-6.94	18	-1.24	0.108	1357	1.31	0.892	15065	0.972
DCP1B	-6.94	18	-1.24	0.108	1358	1.31	0.892	15064	0.972
SLC37A2	-6.94	18	-1.24	0.108	1359	1.3	0.892	15063	0.972
MEA1	-6.94	18	-1.24	0.108	1360	1.3	0.892	15062	0.973
DAP	-5.66	12	-1.24	0.108	1361	1.3	0.892	15061	0.972
FUT6	-4	6	-1.24	0.108	1362	1.3	0.892	15060	0.972
METTL6	-4.9	9	-1.24	0.108	1363	1.3	0.892	15059	0.972
LCN6	-6.93	18	-1.24	0.108	1364	1.3	0.892	15058	0.972
SIRPB1	-6.33	15	-1.24	0.108	1365	1.3	0.892	15057	0.972
CKB	-6.93	18	-1.24	0.108	1366	1.3	0.892	15056	0.972
LY6K	-6.93	18	-1.23	0.108	1367	1.3	0.892	15055	0.972
STXBP5L	-6.93	18	-1.23	0.109	1368	1.3	0.891	15054	0.972
USF1	-6.93	18	-1.23	0.109	1369	1.3	0.891	15053	0.972
PTGER2	-6.92	18	-1.23	0.109	1370	1.3	0.891	15052	0.972
LEP	-6.32	15	-1.23	0.109	1371	1.3	0.891	15051	0.973
BOP1	-4.89	9	-1.23	0.109	1372	1.3	0.891	15050	0.972
NSD1	-6.91	18	-1.23	0.109	1373	1.3	0.891	15049	0.972
CEACAM7	-4.89	9	-1.23	0.109	1374	1.3	0.891	15048	0.972
DIP2A	-6.91	18	-1.23	0.109	1375	1.3	0.891	15047	0.972
NMNAT2	-6.91	18	-1.23	0.109	1376	1.3	0.891	15046	0.972
TMEM150C	-6.91	18	-1.23	0.109	1377	1.3	0.891	15045	0.972
CHRND	-6.9	18	-1.23	0.109	1378	1.3	0.891	15044	0.972
ZNF593	-6.3	15	-1.23	0.109	1379	1.3	0.891	15043	0.972
ZNF683	-6.9	18	-1.23	0.11	1380	1.3	0.89	15042	0.972
SP110	-6.9	18	-1.23	0.11	1381	1.3	0.89	15041	0.972
FAM196A	-6.29	15	-1.23	0.11	1382	1.3	0.89	15040	0.972
FFAR1	-6.29	15	-1.23	0.11	1383	1.3	0.89	15039	0.972
SYDE1	-6.89	18	-1.23	0.11	1384	1.3	0.89	15038	0.972
CCDC108	-6.89	18	-1.23	0.11	1385	1.3	0.89	15037	0.972
SLC22A7	-6.89	18	-1.23	0.11	1386	1.3	0.89	15036	0.972
OR2K2	-3.97	6	-1.23	0.11	1387	1.3	0.89	15035	0.972
PRKD3	-6.88	18	-1.23	0.11	1388	1.3	0.89	15034	0.972
SMNDC1	-3.97	6	-1.23	0.11	1389	1.3	0.89	15033	0.972
RGAG1	-6.28	15	-1.23	0.11	1390	1.3	0.89	15032	0.972
ASNSD1	-6.88	18	-1.22	0.11	1391	1.3	0.89	15031	0.972
SLC16A3	-6.87	18	-1.22	0.111	1392	1.3	0.889	15030	0.972
PARD6B	-6.87	18	-1.22	0.111	1393	1.3	0.889	15029	0.972
TRPC7	-6.87	18	-1.22	0.111	1394	1.31	0.889	15028	0.972
PALM	-6.87	18	-1.22	0.111	1395	1.3	0.889	15027	0.972
SDR9C7	-6.86	18	-1.22	0.111	1396	1.3	0.889	15026	0.972
GDF5	-6.86	18	-1.22	0.111	1397	1.3	0.889	15025	0.972
SLC6A7	-6.86	18	-1.22	0.111	1398	1.3	0.889	15024	0.972
RAB27B	-3.96	6	-1.22	0.111	1399	1.31	0.889	15023	0.971
RPS10	-4.85	9	-1.22	0.111	1400	1.3	0.889	15022	0.972
ZFP57	-6.85	18	-1.22	0.111	1401	1.3	0.889	15021	0.972
ARRDC1	-6.85	18	-1.22	0.111	1402	1.3	0.889	15020	0.972
GABRA5	-6.85	18	-1.22	0.111	1403	1.3	0.889	15019	0.972
CNIH3	-6.85	18	-1.22	0.111	1404	1.3	0.889	15018	0.972
RNF219	-6.26	15	-1.22	0.111	1405	1.3	0.889	15017	0.972
CD200R1L	-4.85	9	-1.22	0.111	1406	1.3	0.889	15016	0.972
STX11	-6.85	18	-1.22	0.111	1407	1.3	0.889	15015	0.972
DCUN1D3	-5.59	12	-1.22	0.112	1408	1.3	0.888	15014	0.972
SREK1	-6.85	18	-1.22	0.112	1409	1.3	0.888	15013	0.972
DYNC2H1	-6.84	18	-1.22	0.112	1410	1.3	0.888	15012	0.972
SETDB2	-6.84	18	-1.22	0.112	1411	1.3	0.888	15011	0.972
DAOA	-6.25	15	-1.22	0.112	1412	1.3	0.888	15010	0.972
EPC1	-6.84	18	-1.22	0.112	1413	1.3	0.888	15009	0.972
YME1L1	-6.84	18	-1.22	0.112	1414	1.3	0.888	15008	0.972
RNF43	-6.84	18	-1.22	0.112	1415	1.3	0.888	15007	0.972
MTMR12	-6.84	18	-1.22	0.112	1416	1.3	0.888	15006	0.972
RGS14	-6.83	18	-1.21	0.112	1417	1.3	0.888	15005	0.972
EBF2	-6.83	18	-1.21	0.112	1418	1.3	0.888	15004	0.972
C9orf91	-6.83	18	-1.21	0.112	1419	1.3	0.888	15003	0.972
FABP1	-5.57	12	-1.21	0.112	1420	1.3	0.888	15002	0.972
WARS	-6.82	18	-1.21	0.112	1421	1.3	0.888	15001	0.972
DOK6	-6.23	15	-1.21	0.113	1422	1.3	0.887	15000	0.972
GPT	-6.82	18	-1.21	0.113	1423	1.3	0.887	14999	0.972
RAB11FIP4	-6.82	18	-1.21	0.113	1424	1.3	0.887	14998	0.972
ZSWIM4	-6.82	18	-1.21	0.113	1425	1.3	0.887	14997	0.972
MED18	-5.8	13	-1.21	0.113	1426	1.3	0.887	14996	0.972
CACNA1A	-6.81	18	-1.21	0.113	1427	1.3	0.887	14995	0.971
DNAJA3	-6.81	18	-1.21	0.113	1428	1.3	0.887	14994	0.971
TNKS1BP1	-6.8	18	-1.21	0.113	1429	1.3	0.887	14993	0.971
SLC6A9	-6.8	18	-1.21	0.113	1430	1.3	0.887	14992	0.971
IRX6	-6.8	18	-1.21	0.113	1431	1.3	0.887	14991	0.971
GREB1L	-6.8	18	-1.21	0.113	1432	1.3	0.887	14990	0.971
CASQ1	-6.8	18	-1.21	0.113	1433	1.3	0.887	14989	0.971
SLC1A2	-6.79	18	-1.21	0.114	1434	1.3	0.886	14988	0.971
CMTM7	-6.79	18	-1.21	0.114	1435	1.3	0.886	14987	0.971
LAMA4	-6.79	18	-1.21	0.114	1436	1.3	0.886	14986	0.971
SLC35F4	-6.79	18	-1.21	0.114	1437	1.3	0.886	14985	0.971
MAPK8IP3	-6.79	18	-1.21	0.114	1438	1.3	0.886	14984	0.971
KCNJ14	-6.78	18	-1.21	0.114	1439	1.3	0.886	14983	0.971
C6orf58	-6.19	15	-1.21	0.114	1440	1.3	0.886	14982	0.971
ABHD12	-6.78	18	-1.2	0.114	1441	1.3	0.886	14981	0.971
SF3B3	-5.97	14	-1.2	0.114	1442	1.3	0.886	14980	0.971
FAM175A	-4.79	9	-1.2	0.115	1443	1.3	0.885	14979	0.971
PCSK1N	-6.77	18	-1.2	0.115	1444	1.3	0.885	14978	0.971
NRIP2	-6.77	18	-1.2	0.115	1445	1.3	0.885	14977	0.971
TOPAZ1	-6.77	18	-1.2	0.115	1446	1.3	0.885	14976	0.971
SLC35A4	-6.18	15	-1.2	0.115	1447	1.3	0.885	14975	0.971
ATP10A	-6.77	18	-1.2	0.115	1448	1.3	0.885	14974	0.971
LHX3	-6.76	18	-1.2	0.115	1449	1.3	0.885	14973	0.971
GPS1	-6.57	17	-1.2	0.115	1450	1.3	0.885	14972	0.971
GAMT	-6.75	18	-1.2	0.115	1451	1.3	0.885	14971	0.97
PLSCR1	-5.51	12	-1.2	0.115	1452	1.3	0.885	14970	0.97
OR5D16	-3.9	6	-1.2	0.115	1453	1.3	0.885	14969	0.971
MCM6	-6.56	17	-1.2	0.116	1454	1.3	0.884	14968	0.97
EML6	-6.75	18	-1.2	0.116	1455	1.3	0.884	14967	0.97
ARHGAP10	-6.74	18	-1.2	0.116	1456	1.3	0.884	14966	0.97
ZNF398	-6.74	18	-1.2	0.116	1457	1.3	0.884	14965	0.97
ISCU	-4.49	8	-1.2	0.116	1458	1.3	0.884	14964	0.97
FUT7	-6.15	15	-1.2	0.116	1459	1.3	0.884	14963	0.97
STIP1	-6.74	18	-1.2	0.116	1460	1.3	0.884	14962	0.97
EFCAB1	-3.89	6	-1.2	0.116	1461	1.3	0.884	14961	0.97
CHPF	-6.74	18	-1.2	0.116	1462	1.3	0.884	14960	0.97
NME5	-3.89	6	-1.2	0.116	1463	1.3	0.884	14959	0.971
TINF2	-6.15	15	-1.19	0.116	1464	1.3	0.884	14958	0.97
XPC	-6.73	18	-1.19	0.116	1465	1.3	0.884	14957	0.97
LAT	-6.73	18	-1.19	0.116	1466	1.3	0.884	14956	0.97
NDUFAF6	-6.73	18	-1.19	0.116	1467	1.3	0.884	14955	0.97
CCDC117	-6.73	18	-1.19	0.116	1468	1.3	0.884	14954	0.97
PADI2	-6.73	18	-1.19	0.116	1469	1.3	0.884	14953	0.97
SMC5	-6.72	18	-1.19	0.116	1470	1.3	0.884	14952	0.97
BCL11B	-6.72	18	-1.19	0.117	1471	1.3	0.883	14951	0.97
NEIL1	-6.72	18	-1.19	0.117	1472	1.3	0.883	14950	0.97
NFE2L3	-5.49	12	-1.19	0.117	1473	1.3	0.883	14949	0.97
DNPEP	-6.72	18	-1.19	0.117	1474	1.3	0.883	14948	0.97
APLP1	-6.72	18	-1.19	0.117	1475	1.3	0.883	14947	0.97
SHROOM2	-6.71	18	-1.19	0.117	1476	1.3	0.883	14946	0.97
TCF7L1	-6.71	18	-1.19	0.117	1477	1.3	0.883	14945	0.97
NPHS2	-6.71	18	-1.19	0.117	1478	1.3	0.883	14944	0.97
ATP5C1	-3.87	6	-1.19	0.118	1479	1.31	0.882	14943	0.97
FAM173B	-6.69	18	-1.19	0.118	1480	1.31	0.882	14942	0.97
ST7L	-6.69	18	-1.19	0.118	1481	1.31	0.882	14941	0.97
FAU	-3.86	6	-1.19	0.118	1482	1.31	0.882	14940	0.97
AAR2	-6.69	18	-1.19	0.118	1483	1.31	0.882	14939	0.97
TSPAN11	-6.69	18	-1.18	0.118	1484	1.31	0.882	14938	0.97
CCNY	-6.68	18	-1.18	0.118	1485	1.31	0.882	14937	0.97
AGPAT9	-6.68	18	-1.18	0.118	1486	1.31	0.882	14936	0.97
IMPG2	-6.68	18	-1.18	0.118	1487	1.3	0.882	14935	0.97
RETN	-6.1	15	-1.18	0.118	1488	1.3	0.882	14934	0.97
PPFIA2	-6.67	18	-1.18	0.119	1489	1.31	0.881	14933	0.969
IER3	-3.85	6	-1.18	0.119	1490	1.31	0.881	14932	0.969
DOT1L	-6.67	18	-1.18	0.119	1491	1.31	0.881	14931	0.969
SNX10	-6.67	18	-1.18	0.119	1492	1.31	0.881	14930	0.969
COPS3	-6.67	18	-1.18	0.119	1493	1.31	0.881	14929	0.969
ATP2A1	-6.67	18	-1.18	0.119	1494	1.31	0.881	14928	0.969
PMS1	-6.09	15	-1.18	0.119	1495	1.3	0.881	14927	0.969
STAM	-6.66	18	-1.18	0.119	1496	1.3	0.881	14926	0.969
MPI	-6.66	18	-1.18	0.119	1497	1.3	0.881	14925	0.969
PRR9	-3.85	6	-1.18	0.119	1498	1.3	0.881	14924	0.969
NMNAT1	-3.84	6	-1.18	0.119	1499	1.3	0.881	14923	0.969
DAPK3	-6.66	18	-1.18	0.119	1500	1.3	0.881	14922	0.969
VWA3B	-6.66	18	-1.18	0.119	1501	1.3	0.881	14921	0.969
ZFY	-5.43	12	-1.18	0.119	1502	1.3	0.881	14920	0.969
UBALD2	-3.84	6	-1.18	0.119	1503	1.3	0.881	14919	0.969
OR10G3	-5.43	12	-1.18	0.12	1504	1.31	0.88	14918	0.969
PGBD1	-6.65	18	-1.18	0.12	1505	1.3	0.88	14917	0.969
SLIRP	-6.07	15	-1.18	0.12	1506	1.3	0.88	14916	0.969
CST7	-6.65	18	-1.18	0.12	1507	1.3	0.88	14915	0.969
IL18RAP	-6.65	18	-1.18	0.12	1508	1.3	0.88	14914	0.969
FSBP	-6.07	15	-1.18	0.12	1509	1.3	0.88	14913	0.969
RNF128	-6.65	18	-1.18	0.12	1510	1.3	0.88	14912	0.969
INPP4B	-6.64	18	-1.18	0.12	1511	1.3	0.88	14911	0.969
SPINK5	-6.64	18	-1.18	0.12	1512	1.3	0.88	14910	0.97
C4BPA	-6.64	18	-1.18	0.12	1513	1.3	0.88	14909	0.969
PGLYRP3	-6.64	18	-1.18	0.12	1514	1.3	0.88	14908	0.97
OTUD3	-6.64	18	-1.18	0.12	1515	1.3	0.88	14907	0.969
CCHCR1	-6.64	18	-1.18	0.12	1516	1.3	0.88	14906	0.969
PRR14	-6.64	18	-1.18	0.12	1517	1.3	0.88	14905	0.97
CHRAC1	-5.42	12	-1.17	0.12	1518	1.3	0.88	14904	0.97
PNRC1	-6.06	15	-1.17	0.12	1519	1.3	0.88	14903	0.97
EPB41	-6.63	18	-1.17	0.12	1520	1.3	0.88	14902	0.969
CST5	-5.41	12	-1.17	0.12	1521	1.3	0.88	14901	0.969
NTHL1	-6.62	18	-1.17	0.121	1522	1.3	0.879	14900	0.969
HK1	-6.62	18	-1.17	0.121	1523	1.3	0.879	14899	0.969
CDAN1	-6.62	18	-1.17	0.121	1524	1.3	0.879	14898	0.969
WNT2	-6.62	18	-1.17	0.121	1525	1.3	0.879	14897	0.969
CREBZF	-6.04	15	-1.17	0.121	1526	1.3	0.879	14896	0.969
SORT1	-6.62	18	-1.17	0.121	1527	1.3	0.879	14895	0.969
SMYD5	-6.61	18	-1.17	0.121	1528	1.3	0.879	14894	0.969
GRAMD4	-6.61	18	-1.17	0.121	1529	1.3	0.879	14893	0.969
IL10	-3.82	6	-1.17	0.121	1530	1.3	0.879	14892	0.969
HACL1	-6.61	18	-1.17	0.121	1531	1.3	0.879	14891	0.969
C7orf62	-6.03	15	-1.17	0.121	1532	1.3	0.879	14890	0.969
TMEM202	-6.03	15	-1.17	0.121	1533	1.3	0.879	14889	0.969
AACS	-6.61	18	-1.17	0.121	1534	1.3	0.879	14888	0.969
M1AP	-6.6	18	-1.17	0.121	1535	1.3	0.879	14887	0.969
RNF2	-3.81	6	-1.17	0.121	1536	1.3	0.879	14886	0.969
GABRB1	-6.6	18	-1.17	0.121	1537	1.3	0.879	14885	0.969
IL4	-4.67	9	-1.17	0.122	1538	1.3	0.878	14884	0.969
SEC14L3	-6.59	18	-1.17	0.122	1539	1.3	0.878	14883	0.969
TCF7L2	-6.59	18	-1.17	0.122	1540	1.3	0.878	14882	0.969
HS3ST2	-6.59	18	-1.17	0.122	1541	1.3	0.878	14881	0.969
GATAD2B	-6.59	18	-1.17	0.122	1542	1.3	0.878	14880	0.969
MESP1	-6.59	18	-1.17	0.122	1543	1.3	0.878	14879	0.969
SLC26A5	-6.59	18	-1.17	0.122	1544	1.3	0.878	14878	0.969
RPE65	-6.59	18	-1.17	0.122	1545	1.3	0.878	14877	0.969
KIF3A	-6.59	18	-1.17	0.122	1546	1.3	0.878	14876	0.969
TMEM141	-4.66	9	-1.17	0.122	1547	1.3	0.878	14875	0.969
PSMA5	-6.4	17	-1.16	0.122	1548	1.29	0.878	14874	0.969
MYBPC3	-6.59	18	-1.16	0.122	1549	1.29	0.878	14873	0.969
SSR4	-6.58	18	-1.16	0.122	1550	1.29	0.878	14872	0.969
NRP1	-6.58	18	-1.16	0.122	1551	1.29	0.878	14871	0.969
ACY3	-6.58	18	-1.16	0.122	1552	1.29	0.878	14870	0.969
IFT122	-6.58	18	-1.16	0.122	1553	1.29	0.878	14869	0.969
FAM49A	-6.58	18	-1.16	0.122	1554	1.29	0.878	14868	0.969
ZNF749	-5.37	12	-1.16	0.122	1555	1.29	0.878	14867	0.969
MYL6B	-5.37	12	-1.16	0.122	1556	1.29	0.878	14866	0.969
FZR1	-6.58	18	-1.16	0.123	1557	1.29	0.877	14865	0.969
DPM1	-4.65	9	-1.16	0.123	1558	1.29	0.877	14864	0.969
PHLPP1	-6.57	18	-1.16	0.123	1559	1.29	0.877	14863	0.969
AXDND1	-6.57	18	-1.16	0.123	1560	1.29	0.877	14862	0.969
LGALS16	-3.79	6	-1.16	0.123	1561	1.29	0.877	14861	0.969
RDH10	-6.57	18	-1.16	0.123	1562	1.29	0.877	14860	0.969
LSP1	-6.57	18	-1.16	0.123	1563	1.29	0.877	14859	0.969
FKBP4	-6.57	18	-1.16	0.123	1564	1.29	0.877	14858	0.969
MXD3	-6.57	18	-1.16	0.123	1565	1.29	0.877	14857	0.969
CCDC88A	-6.57	18	-1.16	0.123	1566	1.29	0.877	14856	0.969
PLCE1	-6.57	18	-1.16	0.123	1567	1.29	0.877	14855	0.97
COPE	-6.57	18	-1.16	0.123	1568	1.29	0.877	14854	0.97
PEG3	-6.56	18	-1.16	0.123	1569	1.29	0.877	14853	0.97
ACTN4	-6.56	18	-1.16	0.123	1570	1.29	0.877	14852	0.97
CXorf66	-5.36	12	-1.16	0.123	1571	1.29	0.877	14851	0.97
TPBGL	-5.35	12	-1.16	0.123	1572	1.29	0.877	14850	0.969
FGL1	-4.63	9	-1.16	0.123	1573	1.29	0.877	14849	0.969
KPNB1	-6.55	18	-1.16	0.123	1574	1.29	0.877	14848	0.969
GNPAT	-6.55	18	-1.16	0.123	1575	1.29	0.877	14847	0.969
ATP1B2	-6.55	18	-1.16	0.124	1576	1.29	0.876	14846	0.969
TMPRSS5	-6.55	18	-1.16	0.124	1577	1.29	0.876	14845	0.969
CCDC125	-6.55	18	-1.16	0.124	1578	1.29	0.876	14844	0.969
PDGFA	-6.55	18	-1.16	0.124	1579	1.29	0.876	14843	0.969
TLR8	-6.55	18	-1.16	0.124	1580	1.29	0.876	14842	0.97
CBLL1	-5.97	15	-1.16	0.124	1581	1.29	0.876	14841	0.969
SNX25	-5.97	15	-1.16	0.124	1582	1.29	0.876	14840	0.969
TFAP4	-6.54	18	-1.16	0.124	1583	1.29	0.876	14839	0.969
IRF2BP1	-6.54	18	-1.15	0.124	1584	1.29	0.876	14838	0.969
SELP	-6.54	18	-1.15	0.124	1585	1.29	0.876	14837	0.969
FAM114A1	-5.97	15	-1.15	0.124	1586	1.29	0.876	14836	0.969
TNFAIP8L3	-6.53	18	-1.15	0.124	1587	1.29	0.876	14835	0.969
PNPLA5	-6.53	18	-1.15	0.124	1588	1.29	0.876	14834	0.969
ANP32A	-4.62	9	-1.15	0.124	1589	1.28	0.876	14833	0.969
ELP4	-5.96	15	-1.15	0.124	1590	1.28	0.876	14832	0.969
C19orf25	-5.96	15	-1.15	0.124	1591	1.28	0.876	14831	0.969
MRPS5	-6.53	18	-1.15	0.124	1592	1.28	0.876	14830	0.97
CHRM3	-5.96	15	-1.15	0.124	1593	1.28	0.876	14829	0.97
ARSA	-6.53	18	-1.15	0.125	1594	1.28	0.875	14828	0.97
EFHD1	-6.53	18	-1.15	0.125	1595	1.28	0.875	14827	0.97
SMYD3	-6.53	18	-1.15	0.125	1596	1.28	0.875	14826	0.97
NEK6	-6.53	18	-1.15	0.125	1597	1.28	0.875	14825	0.97
TEX13A	-5.96	15	-1.15	0.125	1598	1.28	0.875	14824	0.97
DHRS12	-6.52	18	-1.15	0.125	1599	1.28	0.875	14823	0.97
TOMM34	-6.51	18	-1.15	0.125	1600	1.28	0.875	14822	0.969
FAM184A	-6.51	18	-1.15	0.125	1601	1.28	0.875	14821	0.969
TBX3	-6.51	18	-1.15	0.125	1602	1.28	0.875	14820	0.969
RHOT1	-6.51	18	-1.15	0.125	1603	1.28	0.875	14819	0.969
ATP6V0C	-3.76	6	-1.15	0.125	1604	1.28	0.875	14818	0.969
AMN	-6.51	18	-1.15	0.125	1605	1.28	0.875	14817	0.969
ZCCHC17	-6.51	18	-1.15	0.125	1606	1.28	0.875	14816	0.969
JMJD6	-6.5	18	-1.15	0.126	1607	1.28	0.874	14815	0.969
PLS3	-6.5	18	-1.15	0.126	1608	1.28	0.874	14814	0.969
NDUFS4	-6.5	18	-1.15	0.126	1609	1.28	0.874	14813	0.969
SHFM1	-5.93	15	-1.15	0.126	1610	1.28	0.874	14812	0.969
ADAMDEC1	-6.5	18	-1.15	0.126	1611	1.28	0.874	14811	0.969
CMTM5	-6.49	18	-1.15	0.126	1612	1.28	0.874	14810	0.969
RHBDF2	-6.49	18	-1.14	0.126	1613	1.28	0.874	14809	0.969
LUC7L3	-5.07	11	-1.14	0.126	1614	1.28	0.874	14808	0.969
SLC5A5	-6.48	18	-1.14	0.126	1615	1.29	0.874	14807	0.969
C11orf42	-6.48	18	-1.14	0.127	1616	1.29	0.873	14806	0.969
LRP2BP	-6.48	18	-1.14	0.127	1617	1.29	0.873	14805	0.969
HSPBP1	-6.48	18	-1.14	0.127	1618	1.29	0.873	14804	0.969
TMEM187	-6.47	18	-1.14	0.127	1619	1.29	0.873	14803	0.969
TRAF5	-6.47	18	-1.14	0.127	1620	1.28	0.873	14802	0.969
ATP5SL	-6.47	18	-1.14	0.127	1621	1.28	0.873	14801	0.969
TMEM117	-6.47	18	-1.14	0.127	1622	1.28	0.873	14800	0.969
SLFN11	-6.47	18	-1.14	0.127	1623	1.29	0.873	14799	0.968
KIF12	-6.46	18	-1.14	0.127	1624	1.29	0.873	14798	0.969
RGS20	-6.46	18	-1.14	0.127	1625	1.29	0.873	14797	0.969
TLR2	-5.9	15	-1.14	0.127	1626	1.29	0.873	14796	0.968
AP5Z1	-6.46	18	-1.14	0.127	1627	1.29	0.873	14795	0.968
TPSD1	-4.57	9	-1.14	0.128	1628	1.29	0.872	14794	0.968
AIG1	-6.45	18	-1.14	0.128	1629	1.29	0.872	14793	0.968
IL23A	-6.45	18	-1.14	0.128	1630	1.29	0.872	14792	0.968
HGS	-6.08	16	-1.14	0.128	1631	1.29	0.872	14791	0.968
FAM53C	-6.45	18	-1.14	0.128	1632	1.29	0.872	14790	0.968
DNTTIP1	-6.45	18	-1.14	0.128	1633	1.29	0.872	14789	0.968
PDILT	-6.45	18	-1.14	0.128	1634	1.29	0.872	14788	0.968
ZFP28	-6.44	18	-1.14	0.128	1635	1.29	0.872	14787	0.968
SCIN	-6.44	18	-1.14	0.128	1636	1.29	0.872	14786	0.968
NCAM2	-6.44	18	-1.14	0.128	1637	1.29	0.872	14785	0.968
TMEM158	-5.88	15	-1.14	0.128	1638	1.28	0.872	14784	0.968
SH3BGRL	-5.26	12	-1.14	0.128	1639	1.28	0.872	14783	0.968
STK36	-6.44	18	-1.13	0.128	1640	1.28	0.872	14782	0.968
TGM7	-6.44	18	-1.13	0.128	1641	1.28	0.872	14781	0.968
EPN3	-6.44	18	-1.13	0.128	1642	1.28	0.872	14780	0.968
TLE6	-6.44	18	-1.13	0.128	1643	1.28	0.872	14779	0.968
TNFSF4	-5.87	15	-1.13	0.128	1644	1.28	0.872	14778	0.968
IL23R	-4.55	9	-1.13	0.129	1645	1.28	0.871	14777	0.968
WDHD1	-6.42	18	-1.13	0.129	1646	1.29	0.871	14776	0.968
MSL3	-6.42	18	-1.13	0.129	1647	1.29	0.871	14775	0.968
C3orf80	-5.86	15	-1.13	0.129	1648	1.29	0.871	14774	0.968
ZMAT5	-5.24	12	-1.13	0.129	1649	1.29	0.871	14773	0.968
FAF2	-6.42	18	-1.13	0.129	1650	1.29	0.871	14772	0.968
RC3H1	-6.42	18	-1.13	0.129	1651	1.29	0.871	14771	0.968
EVI5	-6.41	18	-1.13	0.129	1652	1.29	0.871	14770	0.968
LAP3	-5.24	12	-1.13	0.129	1653	1.29	0.871	14769	0.968
SLC40A1	-6.41	18	-1.13	0.13	1654	1.29	0.87	14768	0.968
KRTAP13-2	-3.7	6	-1.13	0.13	1655	1.29	0.87	14767	0.968
LAX1	-6.41	18	-1.13	0.13	1656	1.29	0.87	14766	0.968
AKT2	-6.41	18	-1.13	0.13	1657	1.28	0.87	14765	0.968
BRK1	-4.53	9	-1.13	0.13	1658	1.28	0.87	14764	0.968
MBD3	-6.41	18	-1.13	0.13	1659	1.28	0.87	14763	0.968
ST8SIA4	-4.53	9	-1.13	0.13	1660	1.28	0.87	14762	0.968
TBC1D22B	-6.41	18	-1.13	0.13	1661	1.28	0.87	14761	0.968
SAMD11	-6.4	18	-1.13	0.13	1662	1.28	0.87	14760	0.968
FAM219B	-6.4	18	-1.13	0.13	1663	1.29	0.87	14759	0.968
HIST1H1B	-6.4	18	-1.13	0.13	1664	1.28	0.87	14758	0.968
KPNA3	-6.39	18	-1.13	0.13	1665	1.28	0.87	14757	0.968
MLH3	-6.39	18	-1.12	0.13	1666	1.28	0.87	14756	0.968
ATP5G3	-6.39	18	-1.12	0.13	1667	1.28	0.87	14755	0.968
MARK1	-6.39	18	-1.12	0.13	1668	1.28	0.87	14754	0.968
QPCTL	-6.39	18	-1.12	0.13	1669	1.28	0.87	14753	0.968
DHDH	-6.39	18	-1.12	0.13	1670	1.28	0.87	14752	0.968
KLK13	-6.39	18	-1.12	0.131	1671	1.28	0.869	14751	0.968
PSTPIP1	-6.39	18	-1.12	0.131	1672	1.28	0.869	14750	0.968
ARRDC4	-6.38	18	-1.12	0.131	1673	1.28	0.869	14749	0.968
MPZ	-6.38	18	-1.12	0.131	1674	1.28	0.869	14748	0.968
ZNF613	-5.21	12	-1.12	0.131	1675	1.28	0.869	14747	0.968
GPR179	-5.82	15	-1.12	0.131	1676	1.28	0.869	14746	0.968
IMPAD1	-6.38	18	-1.12	0.131	1677	1.28	0.869	14745	0.968
VPS54	-6.38	18	-1.12	0.131	1678	1.28	0.869	14744	0.968
FAM71E1	-6.37	18	-1.12	0.131	1679	1.28	0.869	14743	0.968
TH	-6.37	18	-1.12	0.131	1680	1.28	0.869	14742	0.968
MAP4K3	-6.37	18	-1.12	0.131	1681	1.28	0.869	14741	0.968
ZNF326	-5.82	15	-1.12	0.131	1682	1.28	0.869	14740	0.968
TLK1	-5.2	12	-1.12	0.131	1683	1.28	0.869	14739	0.968
DHX30	-6.37	18	-1.12	0.131	1684	1.28	0.869	14738	0.968
OSGIN2	-4.5	9	-1.12	0.131	1685	1.28	0.869	14737	0.968
SLCO4A1	-6.37	18	-1.12	0.131	1686	1.28	0.869	14736	0.968
HTR1B	-5.2	12	-1.12	0.131	1687	1.28	0.869	14735	0.968
PAXBP1	-6.36	18	-1.12	0.132	1688	1.28	0.868	14734	0.968
KIDINS220	-6.36	18	-1.12	0.132	1689	1.28	0.868	14733	0.968
FSTL5	-5.81	15	-1.12	0.132	1690	1.28	0.868	14732	0.968
XIAP	-3.67	6	-1.12	0.132	1691	1.28	0.868	14731	0.968
TRAK2	-6.36	18	-1.12	0.132	1692	1.28	0.868	14730	0.968
HP1BP3	-6.36	18	-1.12	0.132	1693	1.28	0.868	14729	0.968
CDKN2AIP	-5.8	15	-1.12	0.132	1694	1.28	0.868	14728	0.968
POU6F1	-6.36	18	-1.12	0.132	1695	1.28	0.868	14727	0.968
C2CD2L	-6.35	18	-1.12	0.132	1696	1.28	0.868	14726	0.968
AKAP3	-5.8	15	-1.12	0.132	1697	1.28	0.868	14725	0.968
FIBIN	-6.35	18	-1.12	0.132	1698	1.28	0.868	14724	0.968
AMIGO3	-6.35	18	-1.12	0.132	1699	1.28	0.868	14723	0.968
AAAS	-6.35	18	-1.12	0.132	1700	1.28	0.868	14722	0.968
KLK8	-6.35	18	-1.12	0.132	1701	1.28	0.868	14721	0.968
C8orf33	-6.34	18	-1.11	0.132	1702	1.28	0.868	14720	0.968
KCNJ4	-6.34	18	-1.11	0.132	1703	1.28	0.868	14719	0.968
CECR1	-6.34	18	-1.11	0.132	1704	1.28	0.868	14718	0.968
RELB	-6.34	18	-1.11	0.133	1705	1.28	0.867	14717	0.968
MZF1	-6.34	18	-1.11	0.133	1706	1.28	0.867	14716	0.968
RNF17	-6.34	18	-1.11	0.133	1707	1.28	0.867	14715	0.968
CYB561	-6.34	18	-1.11	0.133	1708	1.28	0.867	14714	0.968
TRNT1	-5.17	12	-1.11	0.133	1709	1.28	0.867	14713	0.968
OR6K6	-4.48	9	-1.11	0.133	1710	1.28	0.867	14712	0.968
TMEM41B	-4.72	10	-1.11	0.133	1711	1.28	0.867	14711	0.968
TMEM70	-4.48	9	-1.11	0.133	1712	1.27	0.867	14710	0.968
ROCK2	-6.33	18	-1.11	0.133	1713	1.27	0.867	14709	0.968
CHM	-6.15	17	-1.11	0.133	1714	1.27	0.867	14708	0.968
SLC13A1	-6.33	18	-1.11	0.133	1715	1.27	0.867	14707	0.968
CEACAM21	-5.78	15	-1.11	0.133	1716	1.27	0.867	14706	0.968
NECAB1	-6.33	18	-1.11	0.133	1717	1.27	0.867	14705	0.968
XKR7	-6.32	18	-1.11	0.133	1718	1.28	0.867	14704	0.968
ONECUT3	-6.32	18	-1.11	0.133	1719	1.28	0.867	14703	0.968
MAP4K5	-6.32	18	-1.11	0.133	1720	1.27	0.867	14702	0.968
C16orf95	-6.32	18	-1.11	0.134	1721	1.27	0.866	14701	0.968
BAG2	-5.16	12	-1.11	0.134	1722	1.27	0.866	14700	0.968
TLE1	-6.32	18	-1.11	0.134	1723	1.27	0.866	14699	0.968
PPME1	-6.31	18	-1.11	0.134	1724	1.27	0.866	14698	0.968
GMEB2	-6.31	18	-1.11	0.134	1725	1.27	0.866	14697	0.968
ANLN	-6.31	18	-1.11	0.134	1726	1.27	0.866	14696	0.968
ZNF645	-5.76	15	-1.11	0.134	1727	1.27	0.866	14695	0.968
TSPYL1	-5.15	12	-1.11	0.134	1728	1.27	0.866	14694	0.968
CDK6	-6.3	18	-1.11	0.134	1729	1.28	0.866	14693	0.968
GABARAPL1	-6.3	18	-1.11	0.134	1730	1.28	0.866	14692	0.967
ZCCHC12	-6.3	18	-1.11	0.134	1731	1.27	0.866	14691	0.968
PLEKHS1	-6.3	18	-1.11	0.134	1732	1.28	0.866	14690	0.967
OR5R1	-4.45	9	-1.11	0.135	1733	1.27	0.865	14689	0.968
FAM154B	-5.14	12	-1.11	0.135	1734	1.27	0.865	14688	0.968
ST3GAL2	-6.29	18	-1.1	0.135	1735	1.27	0.865	14687	0.968
GCLM	-6.29	18	-1.1	0.135	1736	1.27	0.865	14686	0.968
CENPE	-6.29	18	-1.1	0.135	1737	1.27	0.865	14685	0.967
DEFB113	-4.44	9	-1.1	0.135	1738	1.28	0.865	14684	0.967
TG	-6.28	18	-1.1	0.135	1739	1.28	0.865	14683	0.967
MANSC1	-5.73	15	-1.1	0.135	1740	1.28	0.865	14682	0.967
BTBD7	-6.28	18	-1.1	0.135	1741	1.28	0.865	14681	0.967
TSN	-5.73	15	-1.1	0.135	1742	1.28	0.865	14680	0.967
VCPIP1	-6.28	18	-1.1	0.135	1743	1.28	0.865	14679	0.967
PLD3	-6.27	18	-1.1	0.136	1744	1.28	0.864	14678	0.967
TMEM110	-6.27	18	-1.1	0.136	1745	1.28	0.864	14677	0.967
PTK2B	-6.27	18	-1.1	0.136	1746	1.28	0.864	14676	0.967
PNISR	-6.27	18	-1.1	0.136	1747	1.27	0.864	14675	0.967
CDX2	-6.27	18	-1.1	0.136	1748	1.27	0.864	14674	0.967
GRB14	-6.27	18	-1.1	0.136	1749	1.27	0.864	14673	0.967
OR52W1	-5.12	12	-1.1	0.136	1750	1.27	0.864	14672	0.967
CHAC2	-3.62	6	-1.1	0.136	1751	1.27	0.864	14671	0.967
NBAS	-6.27	18	-1.1	0.136	1752	1.27	0.864	14670	0.967
C9orf135	-5.12	12	-1.1	0.136	1753	1.27	0.864	14669	0.967
FOXP2	-6.26	18	-1.1	0.136	1754	1.27	0.864	14668	0.967
KLRF2	-3.61	6	-1.1	0.136	1755	1.27	0.864	14667	0.967
STAT5B	-6.26	18	-1.1	0.136	1756	1.27	0.864	14666	0.967
ECH1	-6.26	18	-1.1	0.136	1757	1.27	0.864	14665	0.967
CCL21	-3.61	6	-1.1	0.136	1758	1.27	0.864	14664	0.967
ZNF608	-6.26	18	-1.1	0.136	1759	1.27	0.864	14663	0.967
SPON2	-6.26	18	-1.1	0.136	1760	1.27	0.864	14662	0.967
SLC25A45	-6.25	18	-1.1	0.136	1761	1.27	0.864	14661	0.967
MAP2K1	-4.42	9	-1.1	0.136	1762	1.27	0.864	14660	0.967
FOLR1	-3.61	6	-1.1	0.136	1763	1.27	0.864	14659	0.967
RPAP2	-6.25	18	-1.1	0.136	1764	1.27	0.864	14658	0.967
SPRYD7	-5.71	15	-1.1	0.137	1765	1.27	0.863	14657	0.967
PLAC8L1	-6.25	18	-1.1	0.137	1766	1.27	0.863	14656	0.967
C1orf100	-3.61	6	-1.1	0.137	1767	1.27	0.863	14655	0.967
MACF1	-6.25	18	-1.1	0.137	1768	1.27	0.863	14654	0.967
TSC22D3	-6.25	18	-1.1	0.137	1769	1.27	0.863	14653	0.967
C9orf37	-5.7	15	-1.09	0.137	1770	1.27	0.863	14652	0.967
LPCAT2	-6.24	18	-1.09	0.137	1771	1.27	0.863	14651	0.967
GPR98	-6.24	18	-1.09	0.137	1772	1.27	0.863	14650	0.967
SH2D7	-6.24	18	-1.09	0.137	1773	1.27	0.863	14649	0.967
SLC12A9	-6.24	18	-1.09	0.137	1774	1.27	0.863	14648	0.967
SLAIN2	-6.23	18	-1.09	0.137	1775	1.27	0.863	14647	0.967
SLC25A22	-6.23	18	-1.09	0.137	1776	1.27	0.863	14646	0.967
CARS	-6.23	18	-1.09	0.137	1777	1.27	0.863	14645	0.967
CD209	-6.23	18	-1.09	0.137	1778	1.27	0.863	14644	0.967
ZNF304	-6.23	18	-1.09	0.138	1779	1.27	0.862	14643	0.967
HIST1H2AH	-4.4	9	-1.09	0.138	1780	1.27	0.862	14642	0.967
NSUN4	-6.05	17	-1.09	0.138	1781	1.27	0.862	14641	0.967
BTNL9	-6.22	18	-1.09	0.138	1782	1.27	0.862	14640	0.967
NUP205	-6.22	18	-1.09	0.138	1783	1.27	0.862	14639	0.967
TIGD5	-5.68	15	-1.09	0.138	1784	1.27	0.862	14638	0.967
NTN3	-6.22	18	-1.09	0.138	1785	1.27	0.862	14637	0.967
ANKRD31	-6.22	18	-1.09	0.138	1786	1.27	0.862	14636	0.967
SETD7	-6.21	18	-1.09	0.138	1787	1.27	0.862	14635	0.967
GLIPR1	-6.21	18	-1.09	0.138	1788	1.27	0.862	14634	0.967
LECT2	-6.21	18	-1.09	0.138	1789	1.27	0.862	14633	0.967
HRH1	-6.21	18	-1.09	0.138	1790	1.27	0.862	14632	0.967
MT3	-6.2	18	-1.09	0.139	1791	1.27	0.861	14631	0.967
SLC25A20	-6.2	18	-1.09	0.139	1792	1.27	0.861	14630	0.967
SRP72	-5.06	12	-1.09	0.139	1793	1.27	0.861	14629	0.967
MMP10	-6.2	18	-1.09	0.139	1794	1.27	0.861	14628	0.967
IL2	-3.58	6	-1.09	0.139	1795	1.27	0.861	14627	0.967
WBP2NL	-4.38	9	-1.09	0.139	1796	1.27	0.861	14626	0.967
TSPYL4	-6.2	18	-1.09	0.139	1797	1.27	0.861	14625	0.967
HHIP	-6.2	18	-1.08	0.139	1798	1.27	0.861	14624	0.967
SUGP1	-6.2	18	-1.08	0.139	1799	1.27	0.861	14623	0.967
PIH1D3	-4.38	9	-1.08	0.139	1800	1.27	0.861	14622	0.967
MND1	-4.38	9	-1.08	0.139	1801	1.27	0.861	14621	0.967
C14orf105	-4.38	9	-1.08	0.139	1802	1.27	0.861	14620	0.967
ZNF549	-5.65	15	-1.08	0.139	1803	1.27	0.861	14619	0.967
PRMT10	-6.19	18	-1.08	0.139	1804	1.27	0.861	14618	0.967
SRCIN1	-6.19	18	-1.08	0.14	1805	1.27	0.86	14617	0.967
ISM1	-6.18	18	-1.08	0.14	1806	1.27	0.86	14616	0.967
NAA40	-6.18	18	-1.08	0.14	1807	1.27	0.86	14615	0.967
RCOR1	-5.64	15	-1.08	0.14	1808	1.27	0.86	14614	0.967
UTS2R	-6.18	18	-1.08	0.14	1809	1.27	0.86	14613	0.967
THOP1	-6.18	18	-1.08	0.14	1810	1.27	0.86	14612	0.967
SPOCK3	-6.18	18	-1.08	0.14	1811	1.27	0.86	14611	0.967
BMI1	-3.57	6	-1.08	0.14	1812	1.27	0.86	14610	0.967
THOC5	-6.18	18	-1.08	0.14	1813	1.27	0.86	14609	0.967
CASP10	-6.18	18	-1.08	0.14	1814	1.27	0.86	14608	0.967
PPP1R17	-5.04	12	-1.08	0.14	1815	1.27	0.86	14607	0.967
WSCD1	-6.17	18	-1.08	0.14	1816	1.27	0.86	14606	0.967
GMNC	-6.17	18	-1.08	0.14	1817	1.27	0.86	14605	0.967
DNAH3	-6.17	18	-1.08	0.14	1818	1.27	0.86	14604	0.967
C6orf163	-6.16	18	-1.08	0.14	1819	1.27	0.86	14603	0.967
NOP10	-4.36	9	-1.08	0.14	1820	1.27	0.86	14602	0.967
PCDH19	-6.16	18	-1.08	0.141	1821	1.27	0.859	14601	0.967
CD302	-3.56	6	-1.08	0.141	1822	1.27	0.859	14600	0.967
FOXS1	-5.03	12	-1.08	0.141	1823	1.27	0.859	14599	0.967
SQLE	-6.16	18	-1.08	0.141	1824	1.27	0.859	14598	0.966
METTL14	-5.62	15	-1.08	0.141	1825	1.27	0.859	14597	0.966
MORN5	-6.15	18	-1.08	0.141	1826	1.27	0.859	14596	0.966
GPR119	-5.61	15	-1.07	0.141	1827	1.27	0.859	14595	0.966
NAGS	-6.15	18	-1.07	0.141	1828	1.27	0.859	14594	0.966
ESRRG	-6.14	18	-1.07	0.141	1829	1.27	0.859	14593	0.966
SLC5A8	-6.14	18	-1.07	0.142	1830	1.27	0.858	14592	0.966
GSE1	-6.14	18	-1.07	0.142	1831	1.27	0.858	14591	0.966
MS4A10	-5.6	15	-1.07	0.142	1832	1.27	0.858	14590	0.966
CCDC71	-5.6	15	-1.07	0.142	1833	1.27	0.858	14589	0.966
ZMYM1	-5.6	15	-1.07	0.142	1834	1.27	0.858	14588	0.966
LIG3	-6.14	18	-1.07	0.142	1835	1.27	0.858	14587	0.966
C12orf10	-6.14	18	-1.07	0.142	1836	1.27	0.858	14586	0.966
SCN9A	-6.13	18	-1.07	0.142	1837	1.27	0.858	14585	0.966
CHN1	-6.13	18	-1.07	0.142	1838	1.27	0.858	14584	0.966
RARB	-6.13	18	-1.07	0.142	1839	1.27	0.858	14583	0.966
CNBP	-6.13	18	-1.07	0.142	1840	1.27	0.858	14582	0.966
PKD1L2	-6.13	18	-1.07	0.142	1841	1.27	0.858	14581	0.966
LCN12	-6.13	18	-1.07	0.142	1842	1.27	0.858	14580	0.966
SERPINA1	-6.13	18	-1.07	0.142	1843	1.27	0.858	14579	0.966
GNAI3	-4.33	9	-1.07	0.142	1844	1.27	0.858	14578	0.966
LGALS3	-6.13	18	-1.07	0.142	1845	1.27	0.858	14577	0.966
TSKU	-6.13	18	-1.07	0.142	1846	1.27	0.858	14576	0.966
MBLAC1	-5.59	15	-1.07	0.143	1847	1.27	0.857	14575	0.966
GZMB	-6.12	18	-1.07	0.143	1848	1.27	0.857	14574	0.966
ZFP69B	-6.12	18	-1.07	0.143	1849	1.27	0.857	14573	0.966
ALG13	-6.12	18	-1.07	0.143	1850	1.27	0.857	14572	0.966
ITGA3	-6.12	18	-1.07	0.143	1851	1.27	0.857	14571	0.966
HOXC4	-6.11	18	-1.07	0.143	1852	1.27	0.857	14570	0.966
HPS1	-6.11	18	-1.07	0.143	1853	1.27	0.857	14569	0.966
C17orf89	-3.53	6	-1.07	0.143	1854	1.27	0.857	14568	0.966
C3	-6.1	18	-1.07	0.143	1855	1.27	0.857	14567	0.966
PTGFR	-5.57	15	-1.07	0.143	1856	1.27	0.857	14566	0.966
DDX60L	-6.1	18	-1.07	0.143	1857	1.27	0.857	14565	0.966
SUGP2	-6.1	18	-1.06	0.143	1858	1.27	0.857	14564	0.966
EXOC7	-6.1	18	-1.06	0.143	1859	1.27	0.857	14563	0.966
HKR1	-5.57	15	-1.06	0.144	1860	1.27	0.856	14562	0.966
CHEK2	-6.1	18	-1.06	0.144	1861	1.27	0.856	14561	0.966
SNTB2	-6.09	18	-1.06	0.144	1862	1.27	0.856	14560	0.966
NR1D2	-5.56	15	-1.06	0.144	1863	1.27	0.856	14559	0.966
KDM4D	-5.56	15	-1.06	0.144	1864	1.27	0.856	14558	0.966
GBA3	-6.09	18	-1.06	0.144	1865	1.27	0.856	14557	0.966
NARG2	-5.56	15	-1.06	0.144	1866	1.27	0.856	14556	0.966
AP5S1	-6.09	18	-1.06	0.144	1867	1.27	0.856	14555	0.966
ZNF514	-4.3	9	-1.06	0.144	1868	1.27	0.856	14554	0.966
TRPV5	-6.08	18	-1.06	0.144	1869	1.27	0.856	14553	0.966
LDHA	-3.51	6	-1.06	0.144	1870	1.27	0.856	14552	0.965
SLC9A3R2	-6.08	18	-1.06	0.144	1871	1.27	0.856	14551	0.966
EPHX1	-6.08	18	-1.06	0.144	1872	1.27	0.856	14550	0.966
IQGAP2	-6.08	18	-1.06	0.145	1873	1.27	0.855	14549	0.966
ARHGEF38	-6.07	18	-1.06	0.145	1874	1.27	0.855	14548	0.965
TXLNB	-6.07	18	-1.06	0.145	1875	1.27	0.855	14547	0.965
FOPNL	-3.5	6	-1.06	0.145	1876	1.27	0.855	14546	0.965
NRBP2	-6.07	18	-1.06	0.145	1877	1.27	0.855	14545	0.965
ACVR2A	-6.07	18	-1.06	0.145	1878	1.27	0.855	14544	0.965
PIH1D1	-6.07	18	-1.06	0.145	1879	1.27	0.855	14543	0.965
HSCB	-5.53	15	-1.06	0.145	1880	1.27	0.855	14542	0.965
MTMR9	-6.06	18	-1.06	0.145	1881	1.27	0.855	14541	0.965
APOBR	-6.06	18	-1.06	0.145	1882	1.27	0.855	14540	0.965
TSSK6	-4.95	12	-1.06	0.145	1883	1.27	0.855	14539	0.965
WIPF3	-6.06	18	-1.06	0.145	1884	1.27	0.855	14538	0.965
BATF	-5.53	15	-1.06	0.146	1885	1.27	0.854	14537	0.965
BBS7	-6.05	18	-1.06	0.146	1886	1.27	0.854	14536	0.965
TESK2	-6.05	18	-1.06	0.146	1887	1.27	0.854	14535	0.965
ZNF232	-5.52	15	-1.06	0.146	1888	1.27	0.854	14534	0.965
ZNF490	-4.94	12	-1.06	0.146	1889	1.27	0.854	14533	0.965
KIAA0141	-6.05	18	-1.05	0.146	1890	1.27	0.854	14532	0.965
TMLHE	-4.28	9	-1.05	0.146	1891	1.27	0.854	14531	0.965
TMTC3	-6.05	18	-1.05	0.146	1892	1.27	0.854	14530	0.965
HAND1	-6.04	18	-1.05	0.146	1893	1.27	0.854	14529	0.965
HIST1H4H	-4.27	9	-1.05	0.146	1894	1.27	0.854	14528	0.965
TRIB3	-6.04	18	-1.05	0.146	1895	1.27	0.854	14527	0.965
ADIG	-6.04	18	-1.05	0.146	1896	1.27	0.854	14526	0.965
SLMAP	-6.04	18	-1.05	0.146	1897	1.27	0.854	14525	0.965
ZBTB18	-6.04	18	-1.05	0.146	1898	1.27	0.854	14524	0.965
CDNF	-3.49	6	-1.05	0.146	1899	1.27	0.854	14523	0.965
ETV5	-6.04	18	-1.05	0.146	1900	1.27	0.854	14522	0.965
KLHL7	-5.51	15	-1.05	0.147	1901	1.27	0.853	14521	0.965
FBXO3	-6.03	18	-1.05	0.147	1902	1.27	0.853	14520	0.965
DNASE2B	-6.03	18	-1.05	0.147	1903	1.27	0.853	14519	0.965
SLC16A4	-6.03	18	-1.05	0.147	1904	1.27	0.853	14518	0.965
SERPINB5	-6.03	18	-1.05	0.147	1905	1.27	0.853	14517	0.965
RTCA	-6.03	18	-1.05	0.147	1906	1.27	0.853	14516	0.965
KIAA0825	-6.03	18	-1.05	0.147	1907	1.26	0.853	14515	0.965
GYS1	-6.02	18	-1.05	0.147	1908	1.26	0.853	14514	0.965
CGNL1	-6.02	18	-1.05	0.147	1909	1.26	0.853	14513	0.965
ZSCAN10	-6.02	18	-1.05	0.147	1910	1.26	0.853	14512	0.965
USP4	-6.02	18	-1.05	0.147	1911	1.26	0.853	14511	0.965
NDUFB1	-3.48	6	-1.05	0.147	1912	1.26	0.853	14510	0.965
SLCO2B1	-6.02	18	-1.05	0.147	1913	1.26	0.853	14509	0.965
TRIM65	-6.02	18	-1.05	0.147	1914	1.26	0.853	14508	0.965
ARPC1B	-6.01	18	-1.05	0.148	1915	1.26	0.852	14507	0.965
JARID2	-6.01	18	-1.05	0.148	1916	1.26	0.852	14506	0.965
MPV17	-6.01	18	-1.05	0.148	1917	1.26	0.852	14505	0.965
C10orf25	-5.49	15	-1.05	0.148	1918	1.26	0.852	14504	0.965
PCCA	-6.01	18	-1.05	0.148	1919	1.26	0.852	14503	0.965
OR13A1	-6.01	18	-1.05	0.148	1920	1.26	0.852	14502	0.965
SYVN1	-5.84	17	-1.05	0.148	1921	1.26	0.852	14501	0.965
NAT9	-6.01	18	-1.05	0.148	1922	1.26	0.852	14500	0.965
FAM81A	-6.01	18	-1.05	0.148	1923	1.26	0.852	14499	0.965
HSPB1	-5.48	15	-1.05	0.148	1924	1.26	0.852	14498	0.965
ATF7IP	-6	18	-1.04	0.148	1925	1.26	0.852	14497	0.965
DYM	-6	18	-1.04	0.148	1926	1.26	0.852	14496	0.965
SLC13A3	-6	18	-1.04	0.148	1927	1.26	0.852	14495	0.965
WDR67	-5.47	15	-1.04	0.148	1928	1.26	0.852	14494	0.965
PQBP1	-5.99	18	-1.04	0.149	1929	1.27	0.851	14493	0.965
PLXNB1	-5.99	18	-1.04	0.149	1930	1.27	0.851	14492	0.965
VPS37B	-5.28	14	-1.04	0.149	1931	1.26	0.851	14491	0.965
C6orf165	-5.46	15	-1.04	0.149	1932	1.27	0.851	14490	0.965
ZNF154	-4.88	12	-1.04	0.149	1933	1.27	0.851	14489	0.965
ALDH1L2	-5.98	18	-1.04	0.149	1934	1.27	0.851	14488	0.964
ETAA1	-3.45	6	-1.04	0.149	1935	1.27	0.851	14487	0.964
MEF2BNB	-3.45	6	-1.04	0.149	1936	1.27	0.851	14486	0.964
B4GALT1	-5.98	18	-1.04	0.149	1937	1.27	0.851	14485	0.964
TANGO2	-5.98	18	-1.04	0.149	1938	1.27	0.851	14484	0.964
ACAP1	-5.97	18	-1.04	0.149	1939	1.26	0.851	14483	0.965
ZNF644	-5.97	18	-1.04	0.149	1940	1.26	0.851	14482	0.965
VIL1	-5.97	18	-1.04	0.149	1941	1.26	0.851	14481	0.964
ACAD8	-5.97	18	-1.04	0.149	1942	1.26	0.851	14480	0.965
GPCPD1	-3.45	6	-1.04	0.15	1943	1.26	0.85	14479	0.965
NTRK2	-5.97	18	-1.04	0.15	1944	1.26	0.85	14478	0.965
GPC2	-5.97	18	-1.04	0.15	1945	1.26	0.85	14477	0.965
PCK2	-5.97	18	-1.04	0.15	1946	1.26	0.85	14476	0.965
ZNF75D	-4.87	12	-1.04	0.15	1947	1.26	0.85	14475	0.965
PRSS21	-5.97	18	-1.04	0.15	1948	1.26	0.85	14474	0.965
BEGAIN	-5.97	18	-1.04	0.15	1949	1.26	0.85	14473	0.965
ZPBP2	-3.44	6	-1.04	0.15	1950	1.26	0.85	14472	0.965
AS3MT	-5.44	15	-1.04	0.15	1951	1.26	0.85	14471	0.965
RANBP9	-5.96	18	-1.04	0.15	1952	1.26	0.85	14470	0.965
CLCN3	-5.96	18	-1.04	0.15	1953	1.26	0.85	14469	0.965
KIRREL2	-5.95	18	-1.04	0.15	1954	1.26	0.85	14468	0.964
C7orf33	-4.21	9	-1.04	0.15	1955	1.26	0.85	14467	0.964
TNIP1	-5.95	18	-1.03	0.15	1956	1.26	0.85	14466	0.964
KIAA0226L	-5.95	18	-1.03	0.15	1957	1.26	0.85	14465	0.964
PTCD1	-5.95	18	-1.03	0.15	1958	1.26	0.85	14464	0.964
IGSF23	-5.95	18	-1.03	0.151	1959	1.26	0.849	14463	0.964
RIPK4	-5.95	18	-1.03	0.151	1960	1.26	0.849	14462	0.964
MEPE	-5.43	15	-1.03	0.151	1961	1.26	0.849	14461	0.964
C1QA	-5.94	18	-1.03	0.151	1962	1.26	0.849	14460	0.964
ZBTB43	-5.43	15	-1.03	0.151	1963	1.26	0.849	14459	0.964
STK31	-5.94	18	-1.03	0.151	1964	1.26	0.849	14458	0.964
LIN37	-5.94	18	-1.03	0.151	1965	1.26	0.849	14457	0.964
GPC5	-5.42	15	-1.03	0.151	1966	1.26	0.849	14456	0.964
CD52	-4.2	9	-1.03	0.151	1967	1.26	0.849	14455	0.965
C12orf65	-4.2	9	-1.03	0.151	1968	1.26	0.849	14454	0.965
CAPN6	-5.94	18	-1.03	0.151	1969	1.26	0.849	14453	0.964
QARS	-5.93	18	-1.03	0.151	1970	1.26	0.849	14452	0.964
MAPK3	-5.93	18	-1.03	0.151	1971	1.26	0.849	14451	0.964
C2	-5.93	18	-1.03	0.151	1972	1.26	0.849	14450	0.964
SYNE4	-5.93	18	-1.03	0.151	1973	1.26	0.849	14449	0.964
MPZL2	-5.93	18	-1.03	0.151	1974	1.26	0.849	14448	0.964
NOS1AP	-5.93	18	-1.03	0.151	1975	1.26	0.849	14447	0.965
FKBP15	-5.93	18	-1.03	0.151	1976	1.26	0.849	14446	0.965
OR52J3	-3.42	6	-1.03	0.152	1977	1.26	0.848	14445	0.965
MLXIPL	-5.93	18	-1.03	0.152	1978	1.26	0.848	14444	0.965
TP53TG5	-5.93	18	-1.03	0.152	1979	1.26	0.848	14443	0.965
ZNF460	-5.41	15	-1.03	0.152	1980	1.26	0.848	14442	0.965
CANT1	-5.92	18	-1.03	0.152	1981	1.26	0.848	14441	0.964
CTSO	-3.42	6	-1.03	0.152	1982	1.26	0.848	14440	0.964
VIPR2	-5.92	18	-1.03	0.152	1983	1.26	0.848	14439	0.964
SMCR7L	-5.91	18	-1.03	0.152	1984	1.26	0.848	14438	0.964
RCC1	-5.91	18	-1.03	0.152	1985	1.26	0.848	14437	0.964
ARL6IP4	-5.91	18	-1.03	0.152	1986	1.26	0.848	14436	0.964
ANXA3	-4.83	12	-1.03	0.152	1987	1.26	0.848	14435	0.964
TRIM37	-5.91	18	-1.03	0.152	1988	1.26	0.848	14434	0.964
BPIFA2	-5.91	18	-1.03	0.153	1989	1.26	0.847	14433	0.964
RNF122	-5.91	18	-1.03	0.153	1990	1.26	0.847	14432	0.964
LRRC46	-5.9	18	-1.02	0.153	1991	1.26	0.847	14431	0.964
NF1	-5.9	18	-1.02	0.153	1992	1.26	0.847	14430	0.964
KCNIP4	-5.9	18	-1.02	0.153	1993	1.26	0.847	14429	0.964
VARS2	-5.9	18	-1.02	0.153	1994	1.26	0.847	14428	0.964
ESPNL	-5.9	18	-1.02	0.153	1995	1.26	0.847	14427	0.964
RICTOR	-5.89	18	-1.02	0.153	1996	1.26	0.847	14426	0.964
VWA5A	-5.89	18	-1.02	0.153	1997	1.26	0.847	14425	0.964
ZNF689	-5.89	18	-1.02	0.153	1998	1.26	0.847	14424	0.964
KIAA1324	-5.89	18	-1.02	0.153	1999	1.26	0.847	14423	0.964
[truncated: 14,422 more rows]
