# Supplementary material for: FIRRM cooperates with FIGNL1 to promote RAD51 disassembly during DNA repair
Source: Sci Adv. 2023 Aug 9;9(32):eadf4082. doi: 10.1126/sciadv.adf4082 (PMC10411901; doi:10.1126/sciadv.adf4082)
Supplement: Supplementary file 2 — Tables S1 to S3 [file sciadv.adf4082_tables_s1_to_s3.zip › adf4082_Table_S3.xlsx]

## Sheet: FIRRM_NT
Bait	Treatment	PreyGene	Entrez_ID	Spec	SpecSum	AvgSpec	SAF	ctrlCounts	AvgP	Contaminant ?	Crapome_Frequency
FIRRM	NT	RPL19	6143	54|34|54	142	47.33	0.24148	15|14|21	1	Contaminant	0.639665
FIRRM	NT	CEP131	22994	112|99|126	337	112.33	0.104009	0|0|0	1		0.0181564
FIRRM	NT	ACTBL2	345651	38|32|46	116	38.67	0.102846	0|0|0	1		0.877095
FIRRM	NT	PCM1	5108	160|146|165	471	157	0.0775692	49|40|41	1		0.177374
FIRRM	NT	UBR5	51366	195|178|196	569	189.67	0.0677635	60|54|51	1		0.0614525
FIRRM	NT	DCXR	51181	15|15|15	45	15	0.0619835	0|0|0	1		0.0684358
FIRRM	NT	CCDC138	C	38|36|45	119	39.67	0.0596541	1|5|4	1		0.0391061
FIRRM	NT	FIGNL1	63979	32|41|44	117	39	0.0578635	0|0|0	1		0.0139665
FIRRM	NT	FLOT1	10211	27|20|23	70	23.33	0.054637	5|5|7	1		0.0628492
FIRRM	NT	OFD1	8481	50|51|56	157	52.33	0.0517095	4|1|4	1		0.0893855
FIRRM	NT	H2AFZ	3015	6|7|6	19	6.33	0.0494531	0|0|0	1		0.685754
FIRRM	NT	CYB5R3	1727	13|16|11	40	13.33	0.0479496	0|0|2	1		0.0893855
FIRRM	NT	RAP1B	5908	8|6|6	20	6.67	0.0404242	0|0|0	1		0.163408
FIRRM	NT	ERCC6L	54821	49|47|47	143	47.67	0.038136	9|13|9	1		0.0865922
FIRRM	NT	MTCH2	23788	13|13|8	34	11.33	0.0373927	0|0|0	1		0.118715
FIRRM	NT	NUDT19	390916	14|14|14	42	14	0.0373333	0|1|3	1		0.023743
FIRRM	NT	HMGN2	3151	0|5|5	10	3.33	0.037	0|0|0	1		0.269553
FIRRM	NT	NARS	4677	19|16|18	53	17.67	0.0322445	3|0|6	1		0.0893855
FIRRM	NT	LYZ	396218	4|7|3	14	4.67	0.0317687	0|0|0	1	Contaminant	0.0586592
FIRRM	NT	HADHA	3030	20|27|21	68	22.67	0.0297117	0|0|3	1		0.215084
FIRRM	NT	RPL29	6159	5|5|4	14	4.67	0.0293711	0|0|0	1	Contaminant	0.557263
FIRRM	NT	YKT6	10652	7|8|2	17	5.67	0.0286364	0|0|0	1		0.0935754
FIRRM	NT	AKR1A1	10327	9|9|9	27	9	0.0276923	0|0|0	1		0.0698324
FIRRM	NT	PDHA1	5160	13|11|10	34	11.33	0.026472	0|0|0	1		0.175978
FIRRM	NT	SAR1B	51128	6|9|0	15	5	0.0252525	0|0|0	1		0.0698324
FIRRM	NT	PITPNB	23760	6|10|3	19	6.33	0.0233579	0|0|1	1		0.0851955
FIRRM	NT	CYP51A1	1595	8|11|9	28	9.33	0.0230941	0|0|1	1		0.0223464
FIRRM	NT	PRPSAP1	5635	9|8|8	25	8.33	0.0216364	0|0|0	1		0.122905
FIRRM	NT	KRT5	3852	20|17|0	37	12.33	0.0208983	0|0|0	1	Contaminant	0.709497
FIRRM	NT	MAPK1	5594	7|6|9	22	7.33	0.0203611	0|0|1	1		0.0656425
FIRRM	NT	CEP72	55722	8|13|18	39	13	0.0200927	0|0|0	1		0.00558659
FIRRM	NT	PIBF1	10464	11|14|19	44	14.67	0.0193791	3|3|2	1		0.0027933
FIRRM	NT	PPIC	5480	2|4|6	12	4	0.0188679	0|0|0	1		0.00837989
FIRRM	NT	ACTN1	87	19|14|18	51	17	0.0185996	0|0|0	1		0.438547
FIRRM	NT	SERPINB6	5269	9|6|4	19	6.33	0.0168351	0|0|0	1		0.101955
FIRRM	NT	RRAS2	22800	2|4|4	10	3.33	0.0163235	0|0|0	1		0.027933
FIRRM	NT	BIRC6	57448	64|67|87	218	72.67	0.0149619	20|17|11	1		0.0502793
FIRRM	NT	KRT14	3861	10|0|11	21	7	0.0148305	0|0|0	1	Contaminant	0.730447
FIRRM	NT	GNB4	59345	7|0|8	15	5	0.0147059	0|0|0	1		0.201117
FIRRM	NT	CHID1	66005	6|4|7	17	5.67	0.0144275	0|0|0	1		0.0265363
FIRRM	NT	FAM193A	8603	13|19|20	52	17.33	0.0136996	4|5|3	1		0.0335196
FIRRM	NT	PTPA	5524	2|7|4	13	4.33	0.0134056	0|0|0	1		0.0181564
FIRRM	NT	GPS2	2874	3|6|4	13	4.33	0.0132416	0|0|0	1		0.00418994
FIRRM	NT	CDK4	1019	3|4|5	12	4	0.0132013	0|0|0	1		0.227654
FIRRM	NT	GPI	2821	8|7|7	22	7.33	0.0131362	0|0|0	1		0.196927
FIRRM	NT	PMPCA	23203	7|10|3	20	6.67	0.0127048	0|0|0	1		0.0879888
FIRRM	NT	ADSS	159	3|8|6	17	5.67	0.0124342	0|0|0	1		0.107542
FIRRM	NT	RRP8	23378	5|5|4	14	4.67	0.0102412	0|0|0	1		0.0698324
FIRRM	NT	DNAJC7	7266	4|6|3	13	4.33	0.00988584	0|0|0	1		0.209497
FIRRM	NT	SATB2	23314	6|5|10	21	7	0.0095498	0|0|0	1		0.0391061
FIRRM	NT	LTA4H	4048	10|4|2	16	5.33	0.00908007	0|0|0	1		0.0921788
FIRRM	NT	COX15	1355	4|4|3	11	3.67	0.00895122	0|0|0	1		0.00698324
FIRRM	NT	FYN	2534	7|0|7	14	4.67	0.00869646	0|0|0	1		0.244413
FIRRM	NT	CSPP1	79848	13|7|9	29	9.67	0.00791974	0|0|0	1		0.0027933
FIRRM	NT	SRC	6714	6|6|0	12	4	0.00746269	0|0|0	1		0.0432961
FIRRM	NT	PDE12	201626	2|4|5	11	3.67	0.00602627	0|0|0	1		0.099162
FIRRM	NT	SSX2IP	117178	4|3|4	11	3.67	0.0059772	0|0|0	1		0.00977654
FIRRM	NT	ALDH7A1	501	5|4|0	9	3	0.00587084	0|0|0	1		0.121508
FIRRM	NT	SRPK2	6733	5|3|4	12	4	0.00581395	0|0|0	1		0.170391
FIRRM	NT	ALDH9A1	223	5|4|0	9	3	0.00579151	0|0|0	1		0.145251
FIRRM	NT	PREP	5550	2|5|4	11	3.67	0.00516901	0|0|0	1		0.0111732
FIRRM	NT	CAMK2B	816	5|0|4	9	3	0.0045045	0|0|0	1		0.0460894
FIRRM	NT	VCPIP1	80124	6|3|5	14	4.67	0.0038216	0|0|0	1		0.148045
FIRRM	NT	KRBA1	84626	2|4|5	11	3.67	0.00356311	0|0|0	1		0
FIRRM	NT	NCKAP5L	57701	3|4|6	13	4.33	0.00324588	0|0|0	1		0
FIRRM	NT	LOC101060252	101060252	8|6|6	20	6.67	0.0438816	0|0|1	0.99
FIRRM	NT	CS	1431	12|13|11	36	12	0.0257511	0|0|2	0.99		0.27095
FIRRM	NT	PCMT1	5110	7|6|6	19	6.33	0.0222105	0|0|1	0.99		0.417598
FIRRM	NT	SPCS3	60559	3|5|2	10	3.33	0.0185	0|0|0	0.99		0.027933
FIRRM	NT	SNX12	29934	4|0|3	7	2.33	0.0143827	0|0|0	0.99		0.0153631
FIRRM	NT	DEGS1	8560	7|3|3	13	4.33	0.0134056	0|0|0	0.99		0.00139665
FIRRM	NT	TST	7263	2|5|3	10	3.33	0.0112121	0|0|0	0.99		0.0293296
FIRRM	NT	NANS	54187	6|3|2	11	3.67	0.0102228	0|0|0	0.99		0.0530726
FIRRM	NT	IDH3G	3421	4|2|3	9	3	0.00763359	0|0|0	0.99		0.0167598
FIRRM	NT	ALDH2	217	3|3|5	11	3.67	0.00709865	0|0|0	0.99		0.111732
FIRRM	NT	AGPS	8540	6|3|3	12	4	0.00607903	0|0|0	0.99		0.0782123
FIRRM	NT	MIPEP	4285	6|3|3	12	4	0.0056101	0|0|0	0.99		0.00558659
FIRRM	NT	UAP1L1	91373	0|3|4	7	2.33	0.00459566	0|0|0	0.99		0.00977654
FIRRM	NT	CCDC14	64770	7|1|3	11	3.67	0.00402412	0|0|0	0.99		0.0027933
FIRRM	NT	SRRT	51593	2|4|3	9	3	0.00342857	0|0|0	0.99		0.238827
FIRRM	NT	PBRM1	55193	3|4|3	10	3.33	0.00210493	0|0|0	0.99		0.0684358
FIRRM	NT	HRNR	388697	2|3|7	12	4	0.00140351	0|0|0	0.99	Contaminant	0.311453
FIRRM	NT	RPL36	25873	2|3|3	8	2.67	0.0254286	0|0|0	0.98	Contaminant	0.308659
FIRRM	NT	RHOA	387	3|5|6	14	4.67	0.0241969	1|0|0	0.98		0.121508
FIRRM	NT	FAIM	55179	3|3|0	6	2	0.0111732	0|0|0	0.98		0.00837989
FIRRM	NT	NUDT4	11163	3|0|3	6	2	0.0111111	0|0|0	0.98		0.0139665
FIRRM	NT	FH	2271	5|6|3	14	4.67	0.00915686	0|0|1	0.98		0.101955
FIRRM	NT	CRKL	1399	3|3|1	7	2.33	0.00768977	0|0|0	0.98		0.304469
FIRRM	NT	ALDOA	226	3|3|2	8	2.67	0.00733516	0|0|0	0.98		0.420391
FIRRM	NT	SMU1	55234	3|1|3	7	2.33	0.00454191	0|0|0	0.98		0.101955
FIRRM	NT	DIP2B	57609	0|3|3	6	2	0.00126904	0|0|0	0.98		0.0167598
FIRRM	NT	HERC2	8924	3|0|3	6	2	0.000413736	0|0|0	0.98		0.0153631
FIRRM	NT	IFI16	3428	5|8|11	24	8	0.0109739	0|2|1	0.97		0.023743
FIRRM	NT	PLPBP	11212	5|2|1	8	2.67	0.00970909	0|0|0	0.94		0.117318
FIRRM	NT	SCO2	9997	2|1|4	7	2.33	0.0087594	0|0|0	0.94		0.0782123
FIRRM	NT	MAP2K3	5606	2|5|0	7	2.33	0.00732704	0|0|0	0.94		0.0307263
FIRRM	NT	MBNL1	4154	4|2|1	7	2.33	0.00600515	0|0|0	0.94		0.0111732
FIRRM	NT	MORF4L1	10933	0|4|2	6	2	0.00552486	0|0|0	0.94		0.0363128
FIRRM	NT	LUC7L2	51631	2|4|0	6	2	0.00510204	0|0|0	0.94		0.463687
FIRRM	NT	GPR180	160897	4|0|2	6	2	0.00454545	0|0|0	0.94		0.00139665
FIRRM	NT	ACBD3	64746	5|0|2	7	2.33	0.00441288	0|0|0	0.94		0.149441
FIRRM	NT	ARIH1	25820	4|0|2	6	2	0.00359066	0|0|0	0.94		0.00698324
FIRRM	NT	C2CD3	26005	4|1|2	7	2.33	0.00118696	0|0|0	0.94		0
FIRRM	NT	KMT2D	8085	0|2|4	6	2	0.000361206	0|0|0	0.94		0.0572626
FIRRM	NT	UFM1	51569	2|3|0	5	1.67	0.0196471	0|0|0	0.93		0.0251397
FIRRM	NT	MGST1	4257	2|3|1	6	2	0.0129032	0|0|0	0.93		0.00139665
FIRRM	NT	YBEY	54059	2|3|1	6	2	0.011976	0|0|0	0.93		0.00977654
FIRRM	NT	CSN2	281099	2|3|0	5	1.67	0.00745536	0|0|0	0.93	Contaminant	0.184358
FIRRM	NT	SDR39U1	56948	2|0|3	5	1.67	0.00569966	0|0|0	0.93		0.0027933
FIRRM	NT	PPP2R2A	5520	3|2|2	7	2.33	0.00509847	0|0|0	0.93		0.424581
FIRRM	NT	MAPK12	6300	2|0|3	5	1.67	0.00467787	0|0|0	0.93		0.00558659
FIRRM	NT	MAPK14	1432	0|2|3	5	1.67	0.00463889	0|0|0	0.93		0.00698324
FIRRM	NT	PTPN9	5780	3|1|2	6	2	0.00337268	0|0|0	0.93		0.00698324
FIRRM	NT	CARM1	10498	3|2|1	6	2	0.00328947	0|0|0	0.93		0.113128
FIRRM	NT	GALNT2	2590	2|0|3	5	1.67	0.00292469	0|0|0	0.93		0.0195531
FIRRM	NT	TRAFD1	10906	2|0|3	5	1.67	0.00286942	0|0|0	0.93		0.0265363
FIRRM	NT	DHX33	56919	2|0|3	5	1.67	0.00236209	0|0|0	0.93		0.027933
FIRRM	NT	NEDD4L	23327	3|0|2	5	1.67	0.00174869	0|0|0	0.93		0.00418994
FIRRM	NT	RPL35	11224	9|8|5	22	7.33	0.0595935	0|0|2	0.92	Contaminant	0.421788
FIRRM	NT	PABPN1	8106	4|5|4	13	4.33	0.0141503	0|0|1	0.91		0.287709
FIRRM	NT	AGO2	27161	12|7|8	27	9	0.0109091	1|0|3	0.91		0.128492
FIRRM	NT	LDHA	3939	11|11|9	31	10.33	0.0377007	3|2|3	0.9		0.424581
FIRRM	NT	UQCR10	29796	2|2|1	5	1.67	0.0265079	0|0|0	0.89		0.0111732
FIRRM	NT	UBL5	59286	0|2|2	4	1.33	0.0182192	0|0|0	0.89		0.0307263
FIRRM	NT	MTPN	136319	2|2|2	6	2	0.0169492	0|0|0	0.89		0.173184
FIRRM	NT	CUL2	8453	12|13|8	33	11	0.0147651	5|1|2	0.89		0.0488827
FIRRM	NT	SRP19	6728	2|1|2	5	1.67	0.0139167	0|0|0	0.89		0.00698324
FIRRM	NT	SRP14	6727	2|1|2	5	1.67	0.0122794	0|0|0	0.89		0.472067
FIRRM	NT	TMEM256	254863	2|2|0	4	1.33	0.0117699	0|0|0	0.89		0.00837989
FIRRM	NT	GLRX5	51218	0|2|2	4	1.33	0.00847134	0|0|0	0.89		0.027933
FIRRM	NT	ANP32B	10541	2|2|2	6	2	0.00796813	0|0|0	0.89		0.159218
FIRRM	NT	MRPL9	65005	2|2|2	6	2	0.00749064	0|0|0	0.89		0.0614525
FIRRM	NT	GCLM	2730	2|2|2	6	2	0.00729927	0|0|0	0.89		0.0405028
FIRRM	NT	BPNT1	10380	2|2|2	6	2	0.00649351	0|0|0	0.89		0.0432961
FIRRM	NT	UCHL5	51377	2|2|2	6	2	0.00609756	0|0|0	0.89		0.0824022
FIRRM	NT	EMC2	9694	2|2|1	5	1.67	0.0056229	0|0|0	0.89		0.0111732
FIRRM	NT	TRABD	80305	2|2|2	6	2	0.00531915	0|0|0	0.89		0.0181564
FIRRM	NT	TSPYL1	7259	2|2|2	6	2	0.00457666	0|0|0	0.89		0.0307263
FIRRM	NT	ADPGK	83440	2|2|2	6	2	0.00403226	0|0|0	0.89		0.0139665
FIRRM	NT	SCCPDH	51097	0|2|2	4	1.33	0.00310023	0|0|0	0.89		0.0167598
FIRRM	NT	DGKE	8526	2|1|2	5	1.67	0.00294533	0|0|0	0.89		0.00418994
FIRRM	NT	SLC19A1	6573	2|2|0	4	1.33	0.00241379	0|0|0	0.89		0.00837989
FIRRM	NT	CNOT6L	246175	0|2|2	4	1.33	0.0023964	0|0|0	0.89		0.00139665
FIRRM	NT	RFTN1	23180	2|0|2	4	1.33	0.00230104	0|0|0	0.89		0.0139665
FIRRM	NT	WDR46	9277	2|0|2	4	1.33	0.00218033	0|0|0	0.89		0.0111732
FIRRM	NT	BRAT1	221927	2|1|2	5	1.67	0.0020341	0|0|0	0.89		0.00558659
FIRRM	NT	TCF25	22980	2|0|2	4	1.33	0.00196746	0|0|0	0.89		0.00139665
FIRRM	NT	PPP4R1	9989	2|0|2	4	1.33	0.0014	0|0|0	0.89		0.0111732
FIRRM	NT	SLTM	79811	2|0|2	4	1.33	0.00130906	0|0|0	0.89		0.114525
FIRRM	NT	IDE	3416	2|2|0	4	1.33	0.0013052	0|0|0	0.89		0.0614525
FIRRM	NT	VPS13C	54832	2|0|2	4	1.33	0.000358491	0|0|0	0.89		0.0167598
FIRRM	NT	CKB	1152	61|45|47	153	51	0.133858	0|2|18	0.88		0.430168
FIRRM	NT	RAB2A	5862	14|13|15	42	14	0.0744681	0|0|4	0.88		0.113128
FIRRM	NT	LMAN2	10960	8|6|7	21	7	0.0196629	0|0|2	0.87		0.0307263
FIRRM	NT	PHF5A	84844	4|4|2	10	3.33	0.0302727	0|0|1	0.85		0.185754
FIRRM	NT	HNRNPUL2	221092	18|15|13	46	15.33	0.0205221	2|4|6	0.85		0.188547
FIRRM	NT	POR	5447	4|4|4	12	4	0.00588235	0|0|1	0.85		0.0432961
FIRRM	NT	LAP3	51056	15|9|12	36	12	0.0231214	0|0|4	0.84		0.0837989
FIRRM	NT	RPS10-NUDT3	100529239	22|20|20	62	20.67	0.0710309	7|7|0	0.83	Contaminant	0.430168
FIRRM	NT	CDC42	998	8|6|8	22	7.33	0.038377	2|2|2	0.83		0.230447
FIRRM	NT	GSTP1	2950	7|7|7	21	7	0.0333333	0|0|2	0.83		0.22905
FIRRM	NT	MAD2L1	4085	7|6|7	20	6.67	0.0325366	2|0|0	0.83		0.101955
FIRRM	NT	NT5DC1	221294	7|7|4	18	6	0.0131868	0|0|2	0.83		0.0558659
FIRRM	NT	GLRX3	10539	9|10|6	25	8.33	0.0248657	0|0|3	0.79		0.155028
FIRRM	NT	RPS10	6204	22|18|20	60	20	0.121212	0|0|8	0.77	Contaminant	0.469274
FIRRM	NT	MRPL15	29088	5|6|7	18	6	0.0202703	0|0|2	0.77		0.0782123
FIRRM	NT	CORO1B	57175	4|3|3	10	3.33	0.00680982	1|0|0	0.72		0.219274
